# Supplementary material for: Examining the Effect of an Anion-Binding Reagent on the Structure of Deprotonated Leucine Enkephalin Using Cryogenic-Ion Infrared Action Spectroscopy
Source: J Phys Chem A. 2025 Aug 28;129(36):8303–11. doi: 10.1021/acs.jpca.5c03984 (PMC12434663; doi:10.1021/acs.jpca.5c03984)
Supplement: Supplementary file 2 [file jp5c03984_si_002.txt]

YGGFL DIP CONFORMERS CAM-B3LYP(D3BJ)/def2-TZVP

118
YGGFL-DIP Lowest Energy Conformer(0kj mol-1)CAM-B3LYP_def2-TZVP
  N           4.93679162533819      0.32112142299520      1.76531595050389
  C           3.50670815058655      0.46138807999391      2.01408114321779
  C           3.03778405521996      1.87337249065780      1.67973158674308
  O           3.66531979323652      2.84554537344610      2.07124318287579
  C           3.20318919432458      0.13158079067063      3.47911241074200
  H           3.71389730215646     -0.80484824652940      3.70863020744706
  H           3.64304147417344      0.90742495315703      4.10899320519468
  C           1.72931695824428      0.00951664490059      3.73891393616830
  C           1.01217647613583      0.98388031019733      4.41774699186280
  H           1.53778204719681      1.83249597151348      4.83958980031278
  C          -0.36712541046090      0.90563052839680      4.54738815819605
  H          -0.92252131967102      1.66763657999858      5.07792387204353
  C          -1.05985745151754     -0.15416226107951      3.97826702976747
  C          -0.34436414520751     -1.16545081827499      3.34698602263412
  H          -0.87922341811611     -2.00401418383884      2.92541177052549
  C           1.02536071588491     -1.07624478207880      3.23172014360809
  H           1.55255346688966     -1.85844491170029      2.70203972007538
  O          -2.40870625108355     -0.17092674031404      4.05479161214525
  H          -2.76380054912337     -0.75299118637505      3.35071303272670
  H           2.97921343703731     -0.25094723449631      1.38049131522600
  H           5.13997172539695      0.49019959461067      0.78683457634395
  H           5.43108574674192      1.03664699118888      2.28772197416084
  N           1.92157537851370      1.95719019067086      0.93104921041551
  C           1.45173777625605      3.21491207399791      0.43081881308216
  C           0.04015592948492      3.58636291721315      0.82340570875150
  O          -0.57535726631561      4.44373676965713      0.19162069710968
  H           2.11123223591347      3.99736287737657      0.80812156284826
  H           1.49797897990176      3.24477298001356     -0.65720862908870
  H           1.42422731751917      1.11562588259338      0.61178005353621
  N          -0.48285430391356      2.97555723150954      1.88885136915222
  C          -1.78913343787704      3.31842505165583      2.38918597610062
  C          -2.95703204357809      2.49764935001965      1.86788178961528
  O          -4.08833421258322      2.79300352683731      2.20325551913213
  H          -1.80006726549927      3.20383761701352      3.47095821789179
  H          -1.99921127556726      4.35824062023454      2.15197557397386
  H           0.06305472077713      2.26969733491657      2.36320645502783
  N          -2.66643594336525      1.45689578168270      1.06684330737949
  C          -3.69833939741560      0.49296946666240      0.71779262108862
  C          -2.98113287652911     -0.84846154781830      0.72574371455139
  O          -2.99212964972580     -1.54624271948337      1.73746076579606
  C          -4.42727970230883      0.87055134584906     -0.57278048243354
  H          -1.70325871678499      1.22289422203328      0.84677721352898
  H          -4.41446916879650      0.47312750995138      1.53600849626729
  N          -2.25510664507227     -1.12777021842104     -0.35810579721202
  C          -1.07934469131174     -1.96976661317922     -0.29488164070532
  C           0.17502188783987     -1.10437851827948     -0.06147529370825
  O           0.03312173163757      0.13104318834923      0.05282669047498
  H          -1.18703648733355     -2.59455262469330      0.58880266452653
  H          -2.28734822140514     -0.47672422177389     -1.13299271463604
  C          -0.94102593303590     -2.85526496647145     -1.52784229575865
  H          -0.71000893150539     -2.23228110928424     -2.39385674726114
  H          -0.07425343408429     -3.49995679982457     -1.37483714349033
  C          -2.16835325317430     -3.71212226642342     -1.82689102176983
  H          -3.01444006608939     -3.04148492758902     -2.00063796728890
  C          -2.53000393387143     -4.62693012288359     -0.66333686183305
  H          -3.36478206507760     -5.27755421985737     -0.92993180692013
  H          -2.82469200101660     -4.06288105462263      0.22124143775730
  H          -1.68189886585130     -5.26139185357172     -0.39292817811682
  C          -1.93590139334416     -4.51423902148835     -3.10076016311375
  H          -1.69476956204633     -3.86008768365589     -3.94031303236369
  H          -2.82080879727297     -5.09491401580229     -3.36755378002995
  H          -1.10469114134046     -5.21210950766238     -2.97304904022147
  O           1.26046440966133     -1.72395259165254      0.01445383589791
  C           2.92659875217593     -0.17293115659196     -2.21171568519987
  C           2.38250107428669      0.96859225950427     -2.77819149219428
  C           0.90780286285793      0.94904024742405     -3.00808852027816
  C           3.19843692177203      2.06025486615720     -3.04052784800299
  H           2.79652979906930      2.95781070571939     -3.49312746291827
  C           4.55090596512696      1.99422108050715     -2.75049603012580
  H           5.18850064661916      2.84001887379730     -2.96935795700002
  C           5.08725003282961      0.85277507472491     -2.18247348440135
  H           6.14338490029373      0.77903068310438     -1.96131139042930
  C           4.27100620539591     -0.23080690105148     -1.89030119056816
  C           4.88154986390553     -1.44705073244672     -1.24976573652213
  N           4.05921902504393     -2.11387212287250     -0.42106742859838
  O           6.04062639312215     -1.75051049184378     -1.47939903774372
  H           3.11243765151021     -1.77033260863859     -0.28553314810990
  C           4.40031648067338     -3.37302875046770      0.21814531039522
  C           3.38292953451557     -4.44792304706950     -0.16052106508703
  C           4.51552722862310     -3.22191437266480      1.73293659214421
  H           5.37762698962981     -3.65895070171044     -0.17159384988041
  O           2.12109407673746     -4.29571203060936      0.44640802762190
  O           5.61294323703756     -2.44934473889723      2.14201536879049
  H           4.64325130960386     -4.21698990781061      2.16474470481116
  H           3.57442141160084     -2.82609031147397      2.12730840192822
  H           5.43188183071025     -1.49980062195300      1.98645889113845
  H           1.73166734270836     -3.42670154941002      0.22304645934454
  H           3.76351961201621     -5.41821367789741      0.16517090278529
  H           3.29723250682729     -4.47481262394380     -1.25379003901537
  N           0.28577314346047      2.13697868985525     -2.98711374581920
  O           0.33019089480435     -0.12336703194662     -3.17179917092678
  C          -1.12805812740114      2.38436250143616     -2.73614069145534
  H           0.83876394144403      2.95670245805783     -2.78325377041232
  C          -1.35091333328562      3.88104541607942     -2.97321144087729
  H          -1.33428226920825      2.15198582346314     -1.68637408861105
  C          -2.09406283747737      1.57285363689746     -3.58592754926799
  H          -1.39681220363850      4.06995454941942     -4.04879475467553
  O          -0.30526832066894      4.67131889233720     -2.46610883981583
  H          -2.31320197859452      4.16142594215921     -2.53634707986450
  H          -3.07701633991316      2.04363029895570     -3.51738518135810
  O          -2.24574710015601      0.24038521923530     -3.15641678286161
  H          -1.77832242403785      1.61332329592634     -4.63459390037951
  H          -1.33392883266451     -0.13218714510670     -3.19176072791750
  H          -0.38374650415637      4.71072535143883     -1.48711223256459
  H           2.26896142205449     -1.00447041786858     -2.01389045500911
  C          -5.49013207996182     -0.12247560763482     -0.95003946330507
  C          -6.64685928700882     -0.24089769691012     -0.18846683840386
  H          -6.78985596225031      0.41051912582879      0.66524322177960
  C          -7.61204098434129     -1.17833597149512     -0.50919667305074
  H          -8.50549503022494     -1.25932646027264      0.09618173100706
  C          -7.43448051927490     -2.01290535265558     -1.60076671493193
  H          -8.18690959492931     -2.74949346427233     -1.85054096516041
  C          -6.28854387893636     -1.89891976701908     -2.36839946872522
  H          -6.14016454841486     -2.54686937570266     -3.22252938068924
  C          -5.32292648921665     -0.96006894368587     -2.04531295719807
  H          -4.42580784634053     -0.87099074819014     -2.64497242637624
  H          -3.71315214895010      0.97380507524999     -1.38705810353622
  H          -4.86636572319950      1.85356556199514     -0.39736158295285

118
YGGFL-DIP 2nd Lowest Energy Conformer (+0.4kJ mol-1) CAM-B3LYP(D3BJ)/def2-TZVP
  N           4.85802446530969      0.36927121571196      1.74914297870825
  C           3.42478263097402      0.51858525588234      1.97406706014704
  C           2.96333292348008      1.92708758051586      1.61567814586418
  O           3.59500469364111      2.90426340191292      1.98752415215960
  C           3.09616533471494      0.20840280133638      3.43846483714546
  H           3.62470417638737     -0.71078824258291      3.69555229698443
  H           3.50421193918237      1.00522698999413      4.06370120693904
  C           1.62153524650376      0.04876813447105      3.67488526973999
  C           0.85974497236379      1.01894697399938      4.31011294974497
  H           1.34775863239730      1.90270463808193      4.70463765363226
  C          -0.51609165230492      0.88845288210365      4.43699588705567
  H          -1.10708858227910      1.64626070891533      4.93425597853609
  C          -1.15936148632098     -0.22596611870487      3.91662877496385
  C          -0.39983842489738     -1.22562097409685      3.31915478302849
  H          -0.89561626866853     -2.10306026255907      2.92958349979302
  C           0.96476727163576     -1.08060493790033      3.20100599397276
  H           1.52570131992780     -1.85806737143523      2.69995769559466
  O          -2.50476127693413     -0.30860040513769      4.00899500320567
  H          -2.83446013805340     -0.93327575677259      3.32951099978427
  H           2.90512368325210     -0.20026518927872      1.34098679128717
  H           5.07640505400799      0.53280796227898      0.77280246652365
  H           5.34873280539809      1.08472254498935      2.27496372234378
  N           1.84339548394184      1.99847270372566      0.87249588789567
  C           1.37546550312153      3.24276097683211      0.33833531990463
  C          -0.05586607016423      3.59515582795008      0.67468986675802
  O          -0.66966131418961      4.41698817110647     -0.00506958956657
  H           2.00938517989152      4.04076995262406      0.72703051460251
  H           1.46016750366186      3.25623484260121     -0.74708899288396
  H           1.35318757740739      1.14917064173321      0.56051114217930
  N          -0.59420955912675      3.00543216046748      1.74528364382162
  C          -1.90612437104064      3.35207601107812      2.22907352732809
  C          -3.05488495432333      2.44217532734287      1.82534389942995
  O          -4.18188631791260      2.71368597592173      2.19606231615614
  H          -1.89866275258111      3.36508618898399      3.31739115167685
  H          -2.15356094485493      4.35089194864813      1.87835291651353
  H          -0.04345720021810      2.32305118123871      2.24815717808085
  N          -2.75559411854535      1.36510474522284      1.08105989556889
  C          -3.76826846339567      0.35539663491989      0.81551253718448
  C          -3.01230852151217     -0.96366553950907      0.75455956747503
  O          -3.02276078874036     -1.73291419881326      1.71335759643516
  C          -4.61509124083134      0.68739162558073     -0.41693472348279
  H          -1.79443338388926      1.16023313629509      0.82745544817091
  H          -4.42017709490916      0.30786283071730      1.68496055742469
  N          -2.27324447217755     -1.14551420738045     -0.34071362854168
  C          -1.08102696012263     -1.96503872214055     -0.33744822221909
  C           0.15703415517201     -1.08192677667379     -0.09786775417233
  O          -0.00440791072204      0.15042501328276      0.01727006976272
  H          -1.15387833717683     -2.63926621136072      0.51277759620569
  H          -2.28443566988340     -0.41930810091278     -1.05328127918495
  C          -0.93801667861723     -2.77493483150771     -1.62182024161360
  H          -0.74404919827153     -2.09540940564239     -2.45576793433170
  H          -0.04802604789446     -3.39803098928105     -1.52025095286122
  C          -2.14083385217827     -3.65541573656405     -1.94890482982112
  H          -3.00966108845033     -3.00451223691289     -2.07959466460856
  C          -2.45906337123490     -4.63523237731816     -0.82623234608556
  H          -1.58658189119875     -5.25085516874840     -0.59264198106293
  H          -3.27343496357817     -5.30169177724393     -1.11599115221307
  H          -2.76394755751721     -4.12291330161160      0.08584689258078
  C          -1.89927640091967     -4.38822411460841     -3.26225252829148
  H          -1.04912684428600     -5.06911143005423     -3.17421342590112
  H          -1.68176083826604     -3.68903862386672     -4.07145811187961
  H          -2.77071428704404     -4.97923860427139     -3.54996416024426
  O           1.25355289980854     -1.68294730116181     -0.03109787329540
  C           3.02412201732254     -0.15723114481313     -2.26214264179753
  C           2.58687949791719      1.00059161409812     -2.88835856118023
  C           1.13403810660540      1.09792760740319     -3.21343432446584
  C           3.49028693370440      2.01831137974860     -3.16266953009015
  H           3.16675051017854      2.92021644740645     -3.66536978263618
  C           4.82430950953461      1.86753571003949     -2.82624678221113
  H           5.52904713442707      2.65606705412177     -3.05303467523741
  C           5.25669081820286      0.70817270374987     -2.21062734131279
  H           6.29822853761870      0.55914385542368     -1.96080848494422
  C           4.35530002664156     -0.30371968997062     -1.90893399946590
  C           4.88605942784915     -1.53924066537469     -1.23322197168980
  N           4.02274733610102     -2.15005459426521     -0.40498903613199
  O           6.03248256865648     -1.90314572755933     -1.43867045989356
  H           3.08462251669969     -1.77333866849447     -0.30159137034374
  C           4.31760631120357     -3.39583955512557      0.28199611139979
  C           3.28169247595852     -4.45974823550476     -0.07493641191206
  C           4.41659469890872     -3.19175028135025      1.79166943012184
  H           5.29278357532898     -3.71987313714704     -0.08221553230102
  O           2.01386276124967     -4.25934834478170      0.50450377585726
  O           5.51054088333545     -2.40408822169995      2.18279709627423
  H           4.53809741150091     -4.17074811831329      2.26044022145885
  H           3.47418461341411     -2.77830203765112      2.16266939036511
  H           5.32449957923505     -1.46154160841148      1.99477790460941
  H           1.65601417556877     -3.38385568780160      0.25303967420967
  H           3.63545349570364     -5.42621855291278      0.29016833657312
  H           3.21316479882252     -4.52310145335343     -1.16797965605963
  N           0.62063705427199      2.33542854642361     -3.24163070716964
  O           0.46165010725268      0.08872364006872     -3.41449447967251
  C          -0.78448242248259      2.67111391226710     -3.40392468426197
  H           1.18079731259361      3.11148439030162     -2.92258545841089
  C          -1.67907624193450      2.04364816349597     -2.33652769185059
  H          -1.13611248489710      2.29493062607597     -4.36897241779613
  C          -0.85221689720323      4.20889196453213     -3.43720289375097
  H          -1.19412194771875      2.10339810172948     -1.36103197674102
  O          -2.01708215435861      0.70244948806671     -2.64120585432221
  H          -2.61547891350790      2.60010338274266     -2.28331633052087
  H          -0.59050911718396      4.54640465844549     -4.44105117979805
  O           0.06088857170333      4.82937914974973     -2.56807288254851
  H          -1.87929092889146      4.52459187754710     -3.23546854646602
  H          -0.22967533327479      4.75480007043928     -1.63110777688321
  H          -1.19568241618990      0.28198362831881     -2.97668992759449
  H           2.30070837500588     -0.93076990553995     -2.05321621851506
  C          -5.66915220443335     -0.35130297333225     -0.67254462195958
  C          -6.78034066274506     -0.45173993014351      0.15626712198547
  H          -6.89727532232453      0.24967692837503      0.97353139712304
  C          -7.73134340275358     -1.43448305241268     -0.05092232945584
  H          -8.58919017374239     -1.49965137965637      0.60567731575621
  C          -7.58537677226029     -2.33516596569604     -1.09354270811113
  H          -8.32659791717772     -3.10704258765050     -1.25398356144165
  C          -6.48474754137590     -2.24195470916862     -1.92726085570862
  H          -6.35990390822265     -2.94145981862619     -2.74353966751984
  C          -5.53537582713805     -1.25633600288984     -1.71662361333934
  H          -4.67350252762695     -1.18583353905053     -2.36764825864554
  H          -3.97754010142841      0.79133602899231     -1.29253706703098
  H          -5.07299808059364      1.65794658671989     -0.22369678459497

118
YGGFL-DIP 3rd Lowest Energy Conformer (+1.3kJ mol-1) CAM-B3LYP(D3BJ)/def2-TZVP
  N           4.91260883971593      0.49202020839598      1.64655006115355
  C           3.50026859822375      0.51130608910748      1.96733146748387
  C           2.98763793250765      1.89616789955453      1.60626350637895
  O           3.55276511574861      2.89829639578220      2.01419029002811
  C           3.16849661524224      0.19539461143271      3.43910433347299
  H           3.69930742180300     -0.72422758684629      3.69496022974084
  H           3.57573790093523      0.99240980416333      4.06372496282041
  C           1.69570224473052      0.02467170755758      3.67494918292346
  C           0.92764505211214      0.99834128749880      4.29866016598956
  H           1.41287558258525      1.88466013872897      4.69071532850728
  C          -0.44833909160879      0.86764810817116      4.41634736574527
  H          -1.04331849564950      1.62578301124535      4.90840053814011
  C          -1.08859998862039     -0.24723768001812      3.89279740582743
  C          -0.32511913325488     -1.24804683574339      3.30238882969091
  H          -0.81831090247709     -2.12738807451545      2.91237115525493
  C           1.04288185695827     -1.10688785238265      3.19983513392962
  H           1.61216663788182     -1.89256355251159      2.71956357907448
  O          -2.43524427498967     -0.32702706605801      3.98190058663620
  H          -2.77017436802693     -0.94412298565835      3.29792445381768
  H           2.99209847951795     -0.22376720998476      1.34251997808627
  H           5.38079258208530      1.25805962313403      2.11256890986507
  H           5.34441766729055     -0.39018734672753      1.90105814030931
  N           1.88816206463800      1.93290913229137      0.82539125519262
  C           1.40072173056283      3.16353441186087      0.27973395285695
  C          -0.02750805513723      3.51594556738449      0.62679761564301
  O          -0.65731042812316      4.31941339833559     -0.06115179945727
  H           2.03257797778189      3.97067710345361      0.65320196137365
  H           1.47381497595622      3.16519901404519     -0.80612093069163
  H           1.42988086390158      1.07495078490385      0.50638884105834
  N          -0.54714500661827      2.95184387378940      1.71996873264447
  C          -1.84665107544721      3.31826669980283      2.22097927785199
  C          -3.01565466649168      2.43248957479010      1.82352603931446
  O          -4.13453893351257      2.71807309331672      2.20861101044428
  H          -1.82617442136126      3.32205958967323      3.30902813759608
  H          -2.08157698984779      4.32406821941759      1.88121953876479
  H           0.01127647039914      2.27862411848790      2.22690693093748
  N          -2.74194503190242      1.35819542438719      1.06538419020890
  C          -3.77200946855975      0.36626460815255      0.80365307845179
  C          -3.03441056273836     -0.96171965397706      0.73211729022657
  O          -3.02482503169791     -1.72427764000246      1.69637507186811
  C          -4.62123569250523      0.71664483336100     -0.42182246693798
  H          -1.78681076602592      1.14331297956572      0.79748522273350
  H          -4.41779357179687      0.32507434169725      1.67801414369808
  N          -2.32708476709842     -1.16259836742964     -0.38066222302264
  C          -1.14475966218646     -1.99413487309608     -0.38627958681551
  C           0.10363893103682     -1.12588312103226     -0.14915812049072
  O          -0.03026238268457      0.10779928685284     -0.05565257244590
  H          -1.22190016884759     -2.67150256680468      0.46100294272219
  H          -2.33762118013114     -0.44215825931227     -1.09914303223545
  C          -1.01480181672802     -2.79757489215809     -1.67604457741999
  H          -0.80318136525922     -2.11711802673489     -2.50467293261153
  H          -0.13601058898894     -3.43713762362154     -1.57611352167970
  C          -2.23516756097963     -3.64898146816179     -2.01494661884178
  H          -3.08651701900820     -2.97632009308861     -2.14893278690745
  C          -2.58780798251030     -4.62440324020915     -0.89911534847992
  H          -3.42330685178762     -5.26181545412533     -1.19391871715559
  H          -2.87604786804928     -4.10839709629859      0.01617709345756
  H          -1.73768605247725     -5.27190545081024     -0.66793637186162
  C          -2.00355568486050     -4.38176582994722     -3.32998345198678
  H          -1.17111229757338     -5.08435969794363     -3.24056246138721
  H          -1.76360672462501     -3.68449056439336     -4.13436333086868
  H          -2.88737041227543     -4.94973746490705     -3.62617686193263
  O           1.18679264947516     -1.75358176035903     -0.06683502237279
  C           3.00708509562526     -0.15374192340126     -2.21600891762744
  C           2.56044377465111      1.00445090613743     -2.83504001734891
  C           1.12308675467697      1.06339086801318     -3.23056955338897
  C           3.43367599395158      2.07104453072788     -3.00291732976455
  H           3.11082151766395      2.97399957623803     -3.50439088931104
  C           4.73671274774551      1.98036563427918     -2.54630995311511
  H           5.41122607500254      2.81577152352089     -2.67528512784975
  C           5.17004995511401      0.83270510644591     -1.91285108755839
  H           6.17437576894794      0.74710742596182     -1.52578005172483
  C           4.30561300549299     -0.23859940093243     -1.74305753108335
  C           4.82687062365600     -1.44461691154379     -1.03149665241299
  N           3.91996170344331     -2.21164321221180     -0.41790542650686
  O           6.03242201840108     -1.69718754411641     -1.02227913384049
  H           2.95508478847357     -1.89130303059733     -0.34228196808917
  C           4.27791432536870     -3.47041077579638      0.21729007039211
  C           3.08241851686172     -4.41831215613384      0.21603507739287
  C           4.83644101673388     -3.27256050464470      1.61850880264284
  H           5.06035946477636     -3.92260701945888     -0.39917057654127
  O           2.03478291203126     -4.02435566804161      1.06295904100199
  O           5.97919736104664     -2.43935419344331      1.64683925305660
  H           5.08842091393195     -4.25603726828073      2.03151357542301
  H           4.06574791131120     -2.83797600350840      2.25804525271667
  H           6.25185701034834     -2.24791078509876      0.73056253859529
  H           1.57412087898629     -3.25832547876875      0.65792419857104
  H           3.42189406099960     -5.39713113486693      0.56073714505831
  H           2.73485435030730     -4.53281510085272     -0.81748650402610
  N           0.58739074083707      2.29107589281429     -3.28547369542398
  O           0.47673226751942      0.04053749891291     -3.45071069535315
  C          -0.81672733772741      2.60945149484303     -3.47989236657871
  H           1.12351439899948      3.07675763997517     -2.94980121271585
  C          -1.72681392282601      1.98228534405758     -2.42682661928651
  H          -1.14519816429297      2.22737994719172     -4.45072572136053
  C          -0.89904056426990      4.14762224458358     -3.51435651404235
  H          -1.27089145685106      2.07329828133768     -1.43965931633803
  O          -2.03054672269237      0.62875303278226     -2.71354300435192
  H          -2.67530731695131      2.52075785741838     -2.41193075999588
  H          -0.63055823756967      4.48835424051657     -4.51526593137588
  O          -0.00092463594187      4.77741957600800     -2.63673917879306
  H          -1.93138364135969      4.45323461844261     -3.32312324905391
  H          -0.28031650777656      4.67753496508765     -1.69834369022825
  H          -1.19555040540021      0.21877263295818     -3.02759669634709
  H           2.30906330703855     -0.96814816890690     -2.09673076772090
  C          -5.68937838802630     -0.30619056520761     -0.68259941684174
  C          -6.79037313246087     -0.41166757978799      0.15912516783088
  H          -6.88908811219924      0.27432288962786      0.99170593111602
  C          -7.75455321355806     -1.38008986223764     -0.05467111593044
  H          -8.60406211816059     -1.44947631735708      0.61225890122945
  C          -7.63254237559696     -2.26085887286498     -1.11718303118176
  H          -8.38434037551307     -3.02129049742138     -1.28306900040362
  C          -6.54236352928669     -2.16216846709593     -1.96395505681496
  H          -6.43652883051911     -2.84584836367719     -2.79621806218697
  C          -5.57944650916059     -1.19128111885219     -1.74643670912287
  H          -4.72572563706040     -1.11642925290097     -2.40778675839983
  H          -3.98696745725927      0.81947626097429     -1.29992349550190
  H          -5.06494251610937      1.69205158366962     -0.22003736580614

118
YGGFL-DIP 4th Lowest Energy Conformer (+3.3kJ mol-1) CAM-B3LYP(D3BJ)/def2-TZVP
  N           4.84498290038058      0.17479356172937      1.87240716169988
  C           3.41063096025779      0.38089210695248      2.01946792275066
  C           3.00801253859730      1.79922645497480      1.63044667877350
  O           3.61772105260225      2.76391514395710      2.06159824789959
  C           3.00714885276680      0.09905154061507      3.46836874805180
  H           3.48675947414006     -0.83847184376843      3.75416495842316
  H           3.42135562518749      0.88662574507118      4.10102173897964
  C           1.52114506806229     -0.00132061574131      3.65109679563068
  C           0.77286118240602      1.00276817224280      4.24904772962877
  H           1.27709546003653      1.88257338711350      4.63180575470633
  C          -0.60666067775633      0.90592680739814      4.36180245894106
  H          -1.18813808872619      1.68935678452986      4.82974304117583
  C          -1.26614645773299     -0.21364333580752      3.87401357837668
  C          -0.52299126896342     -1.23738249921083      3.29516008160352
  H          -1.03289879274829     -2.11611541213770      2.92837248621195
  C           0.84491065878182     -1.12135504174713      3.18349597720362
  H           1.39869588218650     -1.92157833914702      2.70981718831932
  O          -2.61016648381603     -0.28221227262911      3.98185176794475
  H          -2.94818621409571     -0.92772794973481      3.32588470636780
  H           2.89860327077686     -0.32765098378141      1.36808298358000
  H           5.33655047420535      0.81763940379775      2.48345358082653
  H           5.13806157892625      0.39862654621674      0.92886458506486
  N           1.95290188990638      1.89374354094912      0.79657003853930
  C           1.55052441183171      3.14283105082939      0.22043713693152
  C           0.12731415437667      3.56210542845502      0.50078782851188
  O          -0.42148153154100      4.38138416283057     -0.23141667090492
  H           2.20374325978074      3.92257347793234      0.61399212963056
  H           1.66386290567742      3.13271137919571     -0.86193374589714
  H           1.49890355698015      1.05833179110357      0.42443461137352
  N          -0.46733666856284      3.03695642972128      1.57918256382171
  C          -1.75506381465918      3.48967846492896      2.04143916408596
  C          -2.94279309577973      2.57228098888150      1.80050719041544
  O          -4.01920617999726      2.85621814823683      2.28996285586892
  H          -1.72256124659690      3.66413270433685      3.11560130358979
  H          -1.97584127798867      4.43575521932524      1.55171323845602
  H           0.04704065593753      2.36279461522546      2.12902423209543
  N          -2.73367936009270      1.47985952014194      1.04509698197155
  C          -3.76375798832377      0.45917888005897      0.92839745474511
  C          -3.04283402199237     -0.87612078610273      0.80840003016377
  O          -3.11242848703557     -1.70982675258554      1.71021960333324
  C          -4.76132121534513      0.75002982683160     -0.19888728170482
  H          -1.80573782637018      1.28025302662230      0.69414037972358
  H          -4.30479388248694      0.43668514059814      1.87140796356988
  N          -2.28393928640979     -1.01395636895295     -0.27761677928155
  C          -1.15058131900837     -1.90736174887655     -0.34635116670111
  C           0.15251151275956     -1.09138730955016     -0.32745405175474
  O           0.08099572684635      0.15745616817469     -0.40072540071348
  H          -1.15769134319963     -2.51959298201845      0.55165531592348
  H          -2.27257661883903     -0.26916551278372     -0.97266576086660
  C          -1.20489913252732     -2.80804914357324     -1.57723547015479
  H          -1.15394362446014     -2.18007684388151     -2.47262777044184
  H          -0.31149730493634     -3.43463709156183     -1.57934195623766
  C          -2.44696153631498     -3.69186023448130     -1.65601158204958
  H          -3.32494720930965     -3.04075866283332     -1.65073202837992
  C          -2.55521272575170     -4.63229869440155     -0.46171398946383
  H          -1.65001668573879     -5.23695102577335     -0.36384964660608
  H          -3.40256996512718     -5.30926115801257     -0.58265404946032
  H          -2.70461845359422     -4.08600702810627      0.46875370636771
  C          -2.44249866979614     -4.47125879536112     -2.96483446845520
  H          -3.34620815656735     -5.07460195315815     -3.06589999326101
  H          -1.58434605559217     -5.14605104182636     -3.00961698679430
  H          -2.38601699475376     -3.80290557910471     -3.82628553658121
  O           1.21139570747634     -1.74740226602317     -0.25076076823387
  C           3.27550682052427      0.29013898658558     -2.13900355810200
  C           3.04831551285428      1.55673556453338     -2.66205374287241
  C           1.80984644306664      1.95423327377884     -3.40562346802017
  C           4.05850349167691      2.50997569201873     -2.62279466632855
  H           3.86408340111531      3.48281048520480     -3.05068135195690
  C           5.28885463924837      2.20349641483911     -2.08022497940913
  H           6.06783996942458      2.95289420955828     -2.04248990180197
  C           5.53402227367173      0.92334100579038     -1.62215597673367
  H           6.51023028722538      0.63362432198013     -1.25848109353148
  C           4.53303072157948     -0.03709027166251     -1.64056674566400
  C           4.92493312319112     -1.40575608935957     -1.14867109936418
  N           3.96075215241415     -2.11441856208781     -0.54080259803719
  O           6.07739195299531     -1.78567160520001     -1.28343626215865
  H           3.02236086722562     -1.73104695768449     -0.46502751164420
  C           4.19426632964939     -3.42944710732503      0.03366075176824
  C           3.22768412934375     -4.46327598742803     -0.53828045940836
  C           4.13151300492560     -3.38326874423035      1.55901072392675
  H           5.20777352999737     -3.70757203055346     -0.25515466104949
  O           1.91231425830600     -4.37937521119156     -0.04021788945359
  O           5.20495380191502     -2.69833595490266      2.15045308776702
  H           4.16364452507139     -4.40819542379845      1.93401645908316
  H           3.16793252483491     -2.96514613525112      1.86622289053115
  H           5.12429453138183     -1.73312400454589      2.01596677142513
  H           1.57181302149879     -3.46961796874525     -0.14818070145941
  H           3.59081419529703     -5.45881484751472     -0.27485732183922
  H           3.24385878158651     -4.38344555410627     -1.63234954099810
  N           0.60767706604878      1.49029566091347     -3.00158924835738
  O           1.91503766844092      2.69419517380369     -4.37497530110266
  C          -0.54994652636890      1.83673315798574     -3.81192036212989
  H           0.48891590384789      0.99441803380844     -2.12026493984514
  C          -1.67134752670362      0.82159111278647     -3.67768340234739
  H          -0.21098539341498      1.80434674208347     -4.84946490870774
  C          -1.03604390599334      3.27085265020800     -3.58453966581357
  H          -2.38281757020711      0.99503921270765     -4.49313296052619
  O          -2.34663547617796      0.88054261285760     -2.43628489814738
  H          -1.27321155288469     -0.18768116618888     -3.79402713674381
  H          -0.18107389693218      3.94429867080464     -3.61927559156404
  O          -1.76526205776055      3.43091628275409     -2.37723557035099
  H          -1.70785503144914      3.53613155224489     -4.40505455545693
  H          -1.21919415449963      3.83499730070654     -1.67486087920487
  H          -2.33625563575636      1.82263237266613     -2.16329943821239
  H           2.49220887925123     -0.45550390660469     -2.16424233640400
  C          -5.78705978645841     -0.33861447221624     -0.33075827842934
  C          -6.81490867532004     -0.46674001525660      0.59553724990302
  H          -6.89478398263547      0.25237041215442      1.40176171376358
  C          -7.72923305256039     -1.50019961752129      0.49970296863357
  H          -8.52187495685444     -1.58621660509861      1.23151092285144
  C          -7.62885320564575     -2.42551462562380     -0.52655779587755
  H          -8.34093072313617     -3.23700694123076     -0.59924276683361
  C          -6.61100998218803     -2.30596934469657     -1.45644743303913
  H          -6.52218868847000     -3.02489846027619     -2.26056866825625
  C          -5.69903679050403     -1.26907384035329     -1.35723207872343
  H          -4.90040379338992     -1.17790561594123     -2.08225914318767
  H          -4.23087570338812      0.87232972244097     -1.14008811556366
  H          -5.23530596165919      1.70149282607544      0.04298034107038

118
YGGFL-DIP 5th Lowest Energy Conformer (+6.1kJ mol-1) CAM-B3LYP(D3BJ)/def2-TZVP
  N           4.83949238308054      0.37357930930833      1.73969020352760
  C           3.40748068233352      0.52711162310804      1.97202289594129
  C           2.95037932344182      1.93837386028877      1.61825424243617
  O           3.58630806143211      2.91200139757329      1.99228705697216
  C           3.08447539591900      0.21572687529711      3.43753414802739
  H           3.61584502724170     -0.70235363865311      3.69270074462427
  H           3.49216495145639      1.01331281213853      4.06200040856500
  C           1.61085259944157      0.05141690610517      3.67670009461231
  C           0.84379865073506      1.02475387310326      4.30053419834020
  H           1.32722318515341      1.91434052521355      4.68759648619129
  C          -0.53200080076521      0.89021724184984      4.42484979192797
  H          -1.12688417623629      1.65079808714278      4.91315903447237
  C          -1.16988062230131     -0.23089222971379      3.91251328091035
  C          -0.40470315240813     -1.23421524109746      3.32833469443545
  H          -0.89625070646401     -2.11749222380382      2.94655732067387
  C           0.95966676134064     -1.08575174469450      3.21373376597133
  H           1.52594958572502     -1.86802265803706      2.72650030407174
  O          -2.51531515052267     -0.31765859930676      3.99965220999357
  H          -2.83938709121357     -0.94261351355637      3.31742958280326
  H           2.88165527910052     -0.18837506283747      1.34019709741878
  H           5.05249792695263      0.53522284642802      0.76179801461720
  H           5.33443195458316      1.08916766959305      2.26143532858183
  N           1.83111523047214      2.01661511470161      0.87478217077848
  C           1.36284982976659      3.26534228481054      0.35140791000170
  C          -0.07267890459362      3.60824386809078      0.68029893389313
  O          -0.68576705394220      4.42916443578514     -0.00119178186483
  H           1.99070817841410      4.06077442981193      0.75497894496504
  H           1.45401328230929      3.29586796790100     -0.73327161686120
  H           1.33247646633240      1.17117155435090      0.56724480186750
  N          -0.61410328255070      3.01295981096451      1.74603852953091
  C          -1.93136873177658      3.34912230457023      2.22226035960204
  C          -3.07068600487738      2.42851707888120      1.81623296289256
  O          -4.20139451740414      2.69358546379687      2.18133972825065
  H          -1.92950176023473      3.36577721873960      3.31059978385297
  H          -2.18542216399908      4.34477875458531      1.86739206272156
  H          -0.06434460731313      2.32891759495352      2.24762005490864
  N          -2.76076815975277      1.35163027386471      1.07677433938547
  C          -3.77010208315448      0.34078204807654      0.80268070899637
  C          -3.00946690138750     -0.97606053317205      0.73982137890088
  O          -3.01059598695201     -1.74230872857030      1.70122312622692
  C          -4.61406992865758      0.68140469456908     -0.42896852903322
  H          -1.79838889672926      1.15209377562687      0.82103104466755
  H          -4.42449630482717      0.28758248287528      1.67000097036388
  N          -2.27814175662901     -1.16407851708589     -0.35996651609705
  C          -1.06674685707051     -1.95707056933572     -0.35507607792554
  C           0.14732112447998     -1.04003849835981     -0.10040324104671
  O          -0.04705083010690      0.18495010420614      0.03671827242109
  H          -1.11874142744945     -2.62725454503704      0.50229430518475
  H          -2.29494956689423     -0.43885708059092     -1.07335270634608
  C          -0.90136738049536     -2.78415878024882     -1.62947945065435
  H          -1.30761951380376     -2.22161050237085     -2.47518475615253
  H           0.16428209879814     -2.90151958017337     -1.81936755343885
  C          -1.53773140524329     -4.17121649243595     -1.57527013436744
  H          -1.06397488243972     -4.70509558859404     -0.74463062486260
  C          -1.22594952468252     -4.93197585682742     -2.85734604679388
  H          -1.67073097056515     -4.43115533123962     -3.72125907204502
  H          -1.62399279631503     -5.94749369998522     -2.81972040615412
  H          -0.15015176181793     -4.99664088075430     -3.02656096774972
  C          -3.03939916926423     -4.13104656649541     -1.32231454177483
  H          -3.28462731531765     -3.66572594682405     -0.36903075520692
  H          -3.45455872946052     -5.14076690232491     -1.31622440907700
  H          -3.54851494597765     -3.56532031643598     -2.10578935832993
  O           1.25808070458182     -1.61345593600905     -0.03024519731437
  C           3.04306930017867     -0.16188181859208     -2.26903640737148
  C           2.60838343744922      1.00122476282721     -2.88604015819439
  C           1.15477550284641      1.09834141783442     -3.20823121552451
  C           3.51480766695167      2.01826216335372     -3.15246192511945
  H           3.19433928948232      2.92538957407196     -3.64774061357667
  C           4.84860343213949      1.86004596837769     -2.81737933270811
  H           5.55576099666314      2.64809405152584     -3.03826452638709
  C           5.27795486910285      0.69496939199504     -2.20985615390775
  H           6.31892904075920      0.54157843737985     -1.96007654027672
  C           4.37283013559717     -0.31555992251700     -1.91540192271853
  C           4.89053973927494     -1.55827206926678     -1.24392433661457
  N           4.01764927739503     -2.15749337815945     -0.41668845494600
  O           6.03042438108758     -1.93955601622140     -1.45238597015414
  H           3.09234481110430     -1.75570623861826     -0.30009542953311
  C           4.29259227273120     -3.40217154001159      0.27927811967692
  C           3.23506036420970     -4.44851689739281     -0.06672358316651
  C           4.39500516293514     -3.18571984031922      1.78710553449723
  H           5.26102225494939     -3.74663090482173     -0.08416836177003
  O           1.96973850140129     -4.21012738957176      0.50459646967754
  O           5.49299320364979     -2.40077644187390      2.17055003538893
  H           4.51051327138727     -4.16135162383257      2.26447809301057
  H           3.45392639886665     -2.76424892699699      2.15191786226221
  H           5.30758164937540     -1.45729580551969      1.98629622538394
  H           1.63512772834043     -3.32846368690508      0.24284198410589
  H           3.56492125739051     -5.41748443096475      0.31368713649164
  H           3.16889995280172     -4.52613696188864     -1.15896357896009
  N           0.63959510885021      2.33493031674212     -3.23964097193911
  O           0.48360388438509      0.08701142370765     -3.40172007568441
  C          -0.76646136614325      2.66628203414871     -3.40553032602360
  H           1.19940941217605      3.11176575669752     -2.92231938847813
  C          -1.66362872844669      2.03603652230466     -2.34147114311435
  H          -1.11354510255877      2.28847246621936     -4.37163160001311
  C          -0.83899636305569      4.20332235922617     -3.44087186420181
  H          -1.18220379658041      2.09409998384524     -1.36412853546710
  O          -1.99977896122222      0.69531834325992     -2.64982659409316
  H          -2.60070252515726      2.59160467654209     -2.29072754723443
  H          -0.56737864416121      4.54057643854329     -4.44224864296603
  O           0.06225474408033      4.82762611703106     -2.56228902922816
  H          -1.86945883732673      4.51548540517464     -3.25112273714663
  H          -0.24005820823428      4.75620985386084     -1.62885558082363
  H          -1.17473493543985      0.27414678946680     -2.97647494658698
  H           2.31683154500565     -0.93397530430075     -2.06671791906522
  C          -5.69639094591013     -0.33110249569356     -0.67037391324496
  C          -6.80813649929482     -0.38920427371952      0.16229335357976
  H          -6.90154554528730      0.32435939309247      0.97208007620495
  C          -7.78906295920929     -1.34437041252642     -0.03259299595216
  H          -8.64695298222241     -1.37646260919421      0.62642680254832
  C          -7.67312957667733     -2.25957360502456     -1.06658394374714
  H          -8.43798033042069     -3.00999784100555     -1.21770998835658
  C          -6.57187632991323     -2.20898002393767     -1.90268719779646
  H          -6.46955750707018     -2.92216459385967     -2.71017388304373
  C          -5.59215694477717     -1.25079280962997     -1.70427852143035
  H          -4.72807816009989     -1.21611469598218     -2.35525412746394
  H          -3.97876047059484      0.76451248114380     -1.30868477813556
  H          -5.04773573425925      1.66397790623530     -0.24093448209326

118
YGGFL-DIP Conformer 6 (phenolate, +68.4 kJ mol-1) CAM-B3LYP(D3BJ)/def2-TZVP
  N           2.13681766218619      3.90025736981416      0.76121571963682
  C           3.16663934631647      2.89270980961106      0.63222817451749
  C           3.55869495879657      2.47586859748600     -0.78602276123761
  O           4.69029103811953      2.07959589090398     -1.00725456976365
  C           2.82892152384037      1.64601681266343      1.48225490681506
  H           3.55653985774633      0.86896111043489      1.24513124693046
  H           2.97046617231396      1.92138536072934      2.52753753753546
  C           1.42323008459776      1.16278765332251      1.27777061617266
  C           0.38202073988143      1.69112095483959      2.03171757647367
  H           0.61275799574066      2.37013710936653      2.84298834081385
  C          -0.93832317795401      1.41644963178392      1.74038654094298
  H          -1.72402957815758      1.86970143469257      2.32808441788035
  C          -1.28326234423465      0.60317536748732      0.65602679480558
  C          -0.23193417991061     -0.01722757270857     -0.03497235298450
  H          -0.48559678858527     -0.71240458086654     -0.82494965386919
  C           1.08775038707670      0.26552371238781      0.27106358240764
  H           1.88393397264725     -0.21317194449155     -0.28864561212503
  O          -2.54859151567038      0.47070666873426      0.26621929332127
  H           4.09589208651248      3.30207888632081      1.03146864040804
  H           2.34670204857666      4.72879792981391      0.22337363329415
  H           1.21748969793411      3.56425421180527      0.50172749705140
  N           2.61393344605570      2.57161860861796     -1.75202256240189
  C           2.93655460603347      2.32150300262095     -3.13181728298460
  C           2.22188343048641      1.17464559977640     -3.82708976245568
  O           2.48744230706862      0.92395070055837     -4.98664034773070
  H           2.73361501640197      3.20290735311416     -3.74386914885318
  H           4.00346582090329      2.12138037343222     -3.19433680175961
  H           1.71084076343745      2.97706601645543     -1.53147463477771
  N           1.28948867882715      0.49835613592740     -3.11895496682838
  C           0.37422939425831     -0.41515090333787     -3.76218987225609
  C           0.66333633288965     -1.89930974996453     -3.61724154492196
  O          -0.03308156792121     -2.70820639643427     -4.19268733022128
  H          -0.63258482912498     -0.23852829576251     -3.38426241628678
  H           0.37599675958715     -0.20799386669154     -4.83042792765236
  H           1.08852637968178      0.80716727267979     -2.18132898779487
  N           1.69552202791987     -2.23705243310187     -2.80494697065477
  C           2.17110103372382     -3.59725684078118     -2.69133693197595
  C           1.97638361650017     -4.20858496012040     -1.29989470708967
  O           2.44935506963167     -5.30340230075148     -1.04410838875570
  C           3.63523979000979     -3.72398010580656     -3.13489037722302
  C           4.54900897165653     -2.82351695578057     -2.35134458327724
  C           4.83673146345630     -1.53890138101772     -2.80289649317281
  C           5.59418035081022     -0.66998133935165     -2.03622323930184
  C           6.08350041910741     -1.07777628111240     -0.80720126448276
  C           5.82607436044606     -2.36235081510529     -0.36011127136320
  C           5.06375442522946     -3.22886606236855     -1.12497891702751
  H           2.30547505362825     -1.49270478805811     -2.50376038782399
  H           1.54570177086034     -4.19191407285129     -3.35796887711902
  H           3.68690571702651     -3.48000444676556     -4.19615192200163
  H           3.92200066126611     -4.76580499107049     -3.00838347768851
  H           4.45567799836302     -1.21212791420749     -3.76399751095059
  H           5.77780896470740      0.33833271856439     -2.37425847064747
  H           6.65194137339502     -0.38634421004289     -0.20046229876824
  H           6.20779137784120     -2.69001758777654      0.59834136918628
  H           4.84282493129447     -4.22421438506493     -0.76317812169262
  N           1.26455158031657     -3.47281426990108     -0.43526114561073
  C           0.83263534113524     -3.94265629148258      0.85962823774623
  C          -0.68251006108590     -3.91323973276802      0.98280583819019
  O          -1.25431540641265     -3.18964318284819      0.03839288745434
  H           1.16289409653901     -4.97398688660777      0.95792968652971
  H           0.83119773962355     -2.63678606724268     -0.78816626398548
  C           1.39393757264913     -3.08567110400714      2.00327753836781
  H           0.94636660353060     -2.09048174807081      1.93888669787890
  H           1.05055927676421     -3.52516903186812      2.94192357962815
  C           2.91122227382789     -2.94412519249463      2.01286904302711
  H           3.21522093980224     -2.52679245621998      1.05007937383777
  C           3.61453985080799     -4.28411269487745      2.18946181902787
  H           4.69706345843737     -4.14917562011901      2.22680754215947
  H           3.39427041500062     -4.97002915186475      1.37211409033026
  H           3.30744708726393     -4.75769086445681      3.12578131001913
  C           3.32903066573621     -1.96029088093457      3.09810060756650
  H           4.40633056903553     -1.78713466932240      3.07499468095237
  H           3.07260200488039     -2.34281798363055      4.08918928114873
  H           2.82897612099657     -0.99937663830145      2.97333816473428
  O          -1.26954565613068     -4.44254487374104      1.89129124584768
  C          -3.91791254420490      4.94155326873801      2.67420617177793
  C          -4.20694281420877      4.53938792963120      3.96766855860551
  C          -4.47657681512338      3.20936665256433      4.24541619518879
  C          -4.24210763155742      2.69523198340146      1.92315575502548
  C          -3.91848133368290      4.01167700518528      1.64561028333179
  C          -4.48554214824430      2.27591203830762      3.21950758846463
  C          -3.51972455217987      4.42726610751511      0.26427367058554
  O          -3.61103184939733      5.58130921720754     -0.12181628822039
  C          -4.68847894078428      0.82930516940380      3.54194382009660
  O          -5.17527799406403      0.47786339838888      4.61311704852063
  N          -3.04560998693541      3.42509648637622     -0.50636653205890
  N          -4.28094403939123     -0.03577484266165      2.59997171926176
  C          -2.64195775228524      3.62475734428884     -1.87923947163824
  C          -2.88927627796233      2.33799845651399     -2.66073863729350
  C          -3.30785472058574     -2.09841801688775      3.54192300438801
  C          -1.20043121783607      4.11204493419923     -1.99931887985128
  C          -4.43322810501633     -1.47914353590698      2.72573927528315
  C          -4.59511350354418     -2.08913751067979      1.34075813936360
  H          -3.67878269057721      5.97050858248428      2.44344712726651
  H          -4.19944503489057      5.26469485881523      4.77035533669353
  H          -4.67398770778354      2.87151333968518      5.25318406774409
  H          -4.28583654918635      1.98111914494508      1.11752621528382
  H          -2.86192782969623      2.51866943629392     -0.09210677084256
  H          -3.69795246333459      0.29381151140167      1.83190400154589
  H          -3.27682826646219      4.41038388114316     -2.29459646269742
  H          -5.36913425823520     -1.65594010570214      3.26242170107579
  O          -3.46122435028819     -1.98310692600258      0.51112399078876
  H          -5.45855798962372     -1.62383950011988      0.85353808890498
  H          -4.80330012160054     -3.15331465958500      1.45065243463395
  H          -3.16270543824896     -1.04164184929950      0.36282101079044
  O          -3.41403378975331     -1.78037207059694      4.91618937333315
  H          -2.34451591694003     -1.75794354741888      3.14957527996304
  H          -3.33069805797423     -3.18494089556365      3.43580592626826
  H          -4.03152448943920     -1.04139509321256      5.02680619420338
  O          -2.06584119108994      1.27105420763999     -2.23006731565433
  H          -2.66054822661231      2.50986642987370     -3.71375647444148
  H          -3.94560016602390      2.06557545958097     -2.58393959733976
  H          -2.39331397451945      0.88449431723203     -1.37360519051265
  O          -0.25811799401274      3.18591732358238     -1.48095645376769
  H          -1.08993860693056      5.04167436891214     -1.44243007322608
  H          -0.98867064563265      4.31701930935786     -3.05566704835344
  H          -0.62496965569386      2.29685491023114     -1.63804142428314
  H          -2.19300273439697     -2.93559029105600      0.27505728667002


YGGFL ANION CONFORMERS CAM-B3LYP(D3BJ)/def2-TZVP 

76
YGGFL Lowest Energy Conformer (0kJ mol-1) CAM-B3LYP(D3BJ)/def2-TZVP
  N          -5.06881748148164     -2.51762462369016      1.72366466875261
  C          -4.05272301853213     -1.72372681169095      1.04073993319689
  C          -3.74760623934389     -0.45108848605928      1.83088316249502
  O          -4.66124348129023      0.20471394950512      2.31816739004211
  C          -4.55258422120484     -1.36398440760956     -0.36432394971654
  H          -4.98248158577310     -2.27925216766557     -0.77484150419812
  H          -5.36700941789198     -0.64231259125557     -0.26956625986123
  C          -3.48986402582863     -0.83556457037207     -1.28864532346610
  C          -2.39157159357756     -1.62557147197820     -1.60960946506643
  H          -2.28364183562267     -2.60639450519933     -1.16605844240751
  C          -1.39695991873821     -1.17162290357043     -2.44844921542892
  H          -0.54146483834894     -1.79423044955471     -2.67018630767197
  C          -1.46680909112366      0.10457447274356     -2.99398254682726
  C          -2.56737092592234      0.89837091928257     -2.70783395608137
  H          -2.62412005633437      1.88682398437390     -3.14401692625662
  C          -3.56166369849844      0.42681785650185     -1.86213228216701
  H          -4.41037935460847      1.06280551177597     -1.63770199462127
  O          -0.49283123318406      0.59676774316973     -3.79474430564348
  H           0.33987400721735      0.10890758914361     -3.63436479582863
  H          -3.14518900482876     -2.32287318836366      0.95393128628986
  H          -5.78193596655765     -1.87964676530966      2.06343624565944
  H          -4.66359206146417     -2.95303998197862      2.54319470116393
  N          -2.45159468451352     -0.12921504355376      1.94732641894084
  C          -2.00012125361731      1.01157304709661      2.69227334592727
  C          -1.39727051367644      2.13012175591961      1.86404355873910
  O          -0.72896245779436      3.00378633998934      2.39140397859709
  H          -2.84546242140791      1.42960933931699      3.23822950868102
  H          -1.23481455934983      0.71917614526226      3.41083545686907
  H          -1.70205841301421     -0.68030235040974      1.50067906836252
  N          -1.67101667204529      2.10675919242205      0.54490938267119
  C          -1.20764905584192      3.13778943890732     -0.33803387146024
  C           0.12407897364377      2.89236022319958     -1.02570787391766
  O           0.61258130532365      3.76570118116524     -1.72221866444822
  H          -1.93908549152102      3.30392047098521     -1.12686775558882
  H          -1.09917754274524      4.06169114756621      0.22624870458237
  H          -2.18680986811362      1.32481926560370      0.17148946293916
  N           0.70488467131226      1.69863768152018     -0.82076303131662
  C           1.95012394617247      1.37485987522935     -1.49082339109636
  C           1.96172437975671     -0.13992761126508     -1.65771068186791
  O           1.77258649818983     -0.65231197937605     -2.75993887070775
  C           3.18224009509115      2.00252001874395     -0.80399925878929
  C           3.40104109234659      1.64313868160158      0.63988849364947
  C           4.42488034894646      0.77727866164359      1.00859497170947
  C           4.59361953818824      0.38986698665416      2.32619701493348
  C           3.73314012738942      0.86348690819271      3.30281025522721
  C           2.71834578004991      1.73771676368338      2.95280417636308
  C           2.56090658924104      2.13261066366237      1.63568554954723
  H           0.26148513748735      0.99479420641945     -0.23434298896448
  H           1.90033964098496      1.79558658332796     -2.49261728065064
  H           3.04667526484661      3.07992231218694     -0.90036212600574
  H           4.06306555392672      1.73340142169217     -1.38985930353737
  H           5.08320880819200      0.38206569844539      0.24481327403943
  H           5.39079937354122     -0.29410060202382      2.58756775148313
  H           3.85171615049636      0.54950394956706      4.33158055253333
  H           2.02974599471389      2.11331894809195      3.69758486333961
  H           1.75802225494997      2.81217288596422      1.38955205746738
  N           2.10152165367815     -0.83483530849708     -0.52697110529933
  C           1.53370447110608     -2.15262163387069     -0.31488754527287
  C           0.18641170797632     -2.00432615801209      0.43792662040663
  O          -0.47126929214612     -3.03199948548069      0.60829859671164
  H           1.32205461887653     -2.58211835029724     -1.29010152664999
  H           2.11484346436980     -0.28466560094267      0.31846963988156
  C           2.48955835110711     -3.04465023429862      0.46407386197032
  H           2.63036899239353     -2.61382701969776      1.46089459059713
  H           1.99262216787742     -4.00572829495926      0.60804178558200
  C           3.85673711607848     -3.24485697692402     -0.18390566468833
  H           4.31789934114363     -2.25874862916571     -0.29303738339040
  C           3.75342731222411     -3.86784872674730     -1.57041843124814
  H           3.21399347546663     -3.22296995355876     -2.26341569806537
  H           3.23065401805683     -4.82700957667119     -1.52435357708527
  H           4.74538404296057     -4.04817972358712     -1.98954550174580
  C           4.74788855759105     -4.08156474226349      0.72514811779483
  H           5.74872489630148     -4.19624598878792      0.30418835468430
  H           4.32833395201154     -5.08106230501719      0.86502454607674
  H           4.84643967886827     -3.62307313984672      1.71078422215249
  O          -0.10743317845314     -0.83237288740500      0.80646649867908

76
YGGFL 2nd Lowest Energy Conformer (+2.0kJ mol-1) CAM-B3LYP(D3BJ)/def2-TZVP
  N          -4.77988042950778     -2.81675471015962      1.61601638643976
  C          -3.85434893849329     -1.92500298198259      0.92514704283458
  C          -3.51031855796622     -0.72471830946093      1.80773071670320
  O          -4.38984259910982     -0.15498205658227      2.44294394881850
  C          -4.49313268798625     -1.45095408817800     -0.38616588438055
  H          -4.92320837701695     -2.33928798772891     -0.85174620990799
  H          -5.32164927795463     -0.78016515026693     -0.14821605190531
  C          -3.53367493004467     -0.78406292623427     -1.33271103026844
  C          -2.46113356875872     -1.50042114238189     -1.85204020824096
  H          -2.30978748599092     -2.53046033141687     -1.55772616091517
  C          -1.54541112628827     -0.91475828220077     -2.69848052999690
  H          -0.70605495795169     -1.48106959778693     -3.07628515922684
  C          -1.66963267792304      0.42440888959800     -3.04861520666796
  C          -2.75320221576598      1.14596522880218     -2.57098648999703
  H          -2.85730708553404      2.18300847158847     -2.86109252156961
  C          -3.66851049197943      0.54190450911636     -1.72023745751766
  H          -4.50061084953793      1.12278619828258     -1.33928598854347
  O          -0.76407340433048      1.04449396998157     -3.84060872896928
  H           0.08963758637087      0.56898628034191     -3.78908487259620
  H          -2.94220681518027     -2.47897557471802      0.69844920565542
  H          -5.47728244867958     -2.24029316937658      2.07676338983861
  H          -4.28874788621429     -3.31021965102830      2.35135845014045
  N          -2.21750937130820     -0.36899682362432      1.83881232690748
  C          -1.72728003399824      0.69485993483787      2.66848898175404
  C          -1.19281895114734      1.90687112070992      1.93015047251923
  O          -0.50747388573656      2.73244596516658      2.51127218395953
  H          -2.53765860718956      1.03495837807359      3.31253546005782
  H          -0.91152092984907      0.34238122132235      3.29979494839737
  H          -1.50350534914612     -0.84193826689803      1.26692846275910
  N          -1.53974602753800      2.01788212354682      0.63366293743959
  C          -1.12197797383647      3.13503322316437     -0.16372578339001
  C           0.17466866638959      2.96826420767307     -0.93810097314945
  O           0.63354989431795      3.91577644925741     -1.55362860998357
  H          -1.89220629989307      3.37484650237943     -0.89444367359633
  H          -0.98717223186108      3.99854431170823      0.48407587964969
  H          -2.06256444254755      1.26877378601619      0.20661689983116
  N           0.75778280004988      1.75949489720174     -0.89756474052547
  C           1.97501122022688      1.51684986481231     -1.64764022312404
  C           1.93432375009294      0.03907471414510     -2.01947937116049
  O           1.56424903677584     -0.30365088067222     -3.13918415491702
  C           3.23845344225583      2.04221954700016     -0.93602552015663
  C           3.49023701361407      1.57181637170430      0.47130599029898
  C           4.55502744233485      0.72458838566399      0.75710065894821
  C           4.78770192407463      0.27744013412795      2.04666052756024
  C           3.94845614147613      0.66524556880339      3.07622090689392
  C           2.88808832575604      1.51460646477409      2.80837736167287
  C           2.66954045906784      1.97333298165210      1.52198516001161
  H           0.35279080278247      0.98833991269135     -0.36686522177154
  H           1.89436377546674      2.06648592706768     -2.58309900522693
  H           3.13174284686479      3.12750692378480     -0.93721343011761
  H           4.09960577381854      1.80409454155338     -1.56322782876565
  H           5.20219975033379      0.39899062075526     -0.04818626315701
  H           5.61810211307445     -0.38857586744836      2.24267067488873
  H           4.11675429238925      0.30266912064326      4.08178048299891
  H           2.21316576535944      1.82540376166195      3.59445745197827
  H           1.83969289110249      2.64080863025710      1.34564173422700
  N           2.21889549895770     -0.82604481621321     -1.03598744569959
  C           1.56251785869220     -2.12109847900762     -0.94671481183891
  C           0.29818196558964     -1.99938245606494     -0.05242436106084
  O          -0.35618114904048     -3.02845089250770      0.12309593514775
  H           1.19863293746455     -2.35413666025218     -1.94477523659698
  H           2.37565152668220     -0.39782732295309     -0.13656205498423
  C           2.50547442486758     -3.23984996064404     -0.51798697767072
  H           1.88570419408994     -4.12279081697684     -0.35045798692825
  H           3.17282505477310     -3.46277390014302     -1.35520635475006
  C           3.36621521407554     -2.97466958516805      0.71712252465798
  H           3.97804282335365     -2.09128444933974      0.51458503958177
  C           4.31571473763108     -4.14604326276165      0.93959129336612
  H           4.98092448760134     -3.95755658032236      1.78442955515268
  H           4.93261043663858     -4.33242479328299      0.05833437232983
  H           3.75617463759177     -5.05992032342757      1.15427243082899
  C           2.55057324886282     -2.70419397327276      1.97630313402049
  H           3.21019225089839     -2.58146551906068      2.83715294334468
  H           1.86773226995566     -3.53139693441767      2.17860682043620
  H           1.94876048908323     -1.80056353756611      1.89560301831168
  O           0.04141370380166     -0.84644588413869      0.39562993171225

76
YGGFL 3rd Lowest Energy Conformer (+2.6kJ mol-1) CAM-B3LYP(D3BJ)/def2-TZVP
  N          -4.86798923428494     -3.14813156322729      1.26027887841473
  C          -4.08627189851571     -2.15780117409364      0.52922202456432
  C          -3.60043849407988     -1.04747627405008      1.46026095740828
  O          -4.38061903198894     -0.47394887638906      2.20894356871677
  C          -4.95353856155748     -1.56898260076156     -0.58599391297388
  H          -5.27934595116144     -2.40851902724451     -1.20334940594854
  H          -5.84883269263338     -1.14671580962772     -0.12537090569288
  C          -4.28473264506211     -0.51621619462504     -1.42899730022923
  C          -3.04097287736352     -0.73435791176545     -2.01213984560302
  H          -2.51115513677605     -1.66192044536048     -1.84433187445169
  C          -2.41679329926556      0.24496295044248     -2.76351160191895
  H          -1.43459422048707      0.06320577456394     -3.17889903526209
  C          -3.02776594592629      1.47834009320604     -2.95383899063047
  C          -4.27952959561525      1.70261293602327     -2.40046888898497
  H          -4.74690213384178      2.66806997528771     -2.54128000577094
  C          -4.88910719032224      0.71556526688553     -1.64502159236242
  H          -5.85175415131740      0.91708849084734     -1.19106539982331
  O          -2.42433843530334      2.48773519015488     -3.63284363263544
  H          -1.45322565846792      2.42671052465676     -3.50576976247614
  H          -3.22300546285053     -2.66148056598069      0.09368705315118
  H          -4.25609755049709     -3.71179900716766      1.83703032981699
  H          -5.49381788847284     -2.65462238626501      1.88846256905092
  N          -2.28661316796321     -0.78121540516927      1.38542790484800
  C          -1.64406539836624      0.20821079772560      2.20190030444834
  C          -0.98340057677401      1.32674393582446      1.42080980593826
  O          -0.05252030446369      1.96857758168850      1.89389312730874
  H          -2.39364857045022      0.65474668481927      2.85677615482366
  H          -0.86609686695027     -0.23327042358880      2.82463246659947
  H          -1.68837348286976     -1.32024820350090      0.73408086861680
  N          -1.48823861810042      1.58394662757331      0.20421144513102
  C          -0.98670957012505      2.66004479679529     -0.61326755246486
  C           0.19844376084859      2.26318010034621     -1.48590689386769
  O           0.15729880579641      2.35178450323898     -2.70963014114296
  H          -1.77671852933995      3.02039920475089     -1.26275500644020
  H          -0.67200390367203      3.46782140920757      0.04809915680623
  H          -2.15651121636498      0.93945502986957     -0.19177097260493
  N           1.27134400215492      1.83026434401707     -0.81053584409041
  C           2.49812451150045      1.40873335690137     -1.45206070578031
  C           2.75305016680656     -0.10408510839892     -1.39066998653246
  O           3.81839254914222     -0.54089412840173     -1.80610180709475
  C           3.71098687475555      2.17505728703840     -0.90656372809355
  C           4.01498384234327      1.88793361736721      0.53901603122966
  C           3.32844539480053      2.53125638030669      1.56172552831187
  C           3.57372064335984      2.22157953392668      2.88838923388851
  C           4.53082726507421      1.27731725436302      3.21394962635501
  C           5.23302764942430      0.64043814539686      2.20442787954029
  C           4.97067015936855      0.93661521048413      0.87939056492706
  H           1.20630039354759      1.82182833917155      0.20185489102291
  H           2.38591255722893      1.65113450231991     -2.50788609508626
  H           3.52347443811241      3.24050987736341     -1.04838213223638
  H           4.56412366163320      1.89739689664677     -1.52131638798317
  H           2.57916621229447      3.27534176335733      1.32420741770361
  H           3.00398565852869      2.71366390558061      3.66494812820526
  H           4.72269630097532      1.03086941789342      4.25002936094152
  H           5.97373714721658     -0.10907987016417      2.44936580509724
  H           5.48675103337542      0.40746332369753      0.08963955566128
  N           1.77274607378701     -0.83963867101930     -0.87970692599423
  C           1.75491862996342     -2.28444538648867     -0.78110716044081
  C           0.30067301262539     -2.71825362468458     -0.45799561585071
  O          -0.54027921747497     -1.76906344358181     -0.38444771999158
  H           1.99009479758802     -2.70958597359215     -1.75991095724230
  H           0.86615523670578     -0.44023264123472     -0.67067575956444
  C           2.77882472608057     -2.83980533329604      0.21090124864607
  H           2.55207284110950     -3.90194406482255      0.32421029250554
  H           3.76561409060348     -2.75657982191805     -0.24758080999442
  C           2.83430683257445     -2.17028741158187      1.58315874597880
  H           3.02466344899596     -1.10545109401422      1.43173951753119
  C           4.00473801505512     -2.73725611768763      2.37712793639087
  H           4.94453339238651     -2.61762531602955      1.83514657493446
  H           3.86175561909063     -3.80439245503696      2.56671728526524
  H           4.10523458681462     -2.23592840783733      3.34166501885015
  C           1.54155723180913     -2.30257013275129      2.37880058468899
  H           0.70692652475891     -1.82283582437651      1.87262550458455
  H           1.65016507502428     -1.83644271369945      3.36061800911293
  H           1.27515955684983     -3.35162134315923      2.52184998575726
  O           0.09098217949490     -3.91701307834563     -0.31303302521360

76
YGGFL 4th Lowest Energy Conformer (+4.7kJ mol-1) CAM-B3LYP(D3BJ)/def2-TZVP
  N          -5.07126534514504     -2.58332962007788      1.60720618038072
  C          -4.06323340003718     -1.76873126200855      0.93672693172073
  C          -3.82043652062023     -0.47363783577266      1.71213269520282
  O          -4.76717856062482      0.16064471698508      2.16315255449200
  C          -4.53704586058043     -1.44942551061833     -0.48704097928441
  H          -4.92632011441495     -2.38495417571153     -0.89230008123310
  H          -5.37612353277847     -0.75279899653756     -0.42647660646403
  C          -3.46694335042010     -0.90269315878244     -1.39178702791812
  C          -3.55429287079551      0.35439416140027     -1.97449908352731
  H          -4.42294915818646      0.97129658356825     -1.77456775401144
  C          -2.55035238381985      0.84511524478929     -2.79762985124783
  H          -2.61946985717874      1.82962514473455     -3.24084236042258
  C          -1.42416005812630      0.07662446412583     -3.05088147466947
  C          -1.33915729789404     -1.19566925569978     -2.49840927676759
  H          -0.46450404440128     -1.79884310472720     -2.69755606297067
  C          -2.34333780721694     -1.66867225241897     -1.68177350192695
  H          -2.22526023913667     -2.64470993607950     -1.23019060938224
  O          -0.44093534001800      0.58824875408576     -3.82771527492046
  H           0.39965441715503      0.12504666459744     -3.63802029652134
  H          -3.13486287178147     -2.33940970312422      0.88454623356897
  H          -5.81339848828249     -1.96312505135179      1.91638287727445
  H          -4.67424638061429     -2.99085688142626      2.44489996356182
  N          -2.53873251957229     -0.10893148086927      1.85887081272605
  C          -2.14368070837708      1.05518092743838      2.59989427857816
  C          -1.54539778889516      2.17871522797128      1.77504733136584
  O          -0.92556809997740      3.08151689368949      2.31245531544349
  H          -3.01751817267858      1.45639070300623      3.11248698999369
  H          -1.39406282936036      0.79519555238188      3.34700028237918
  H          -1.76201819438708     -0.64348884218346      1.44102998724065
  N          -1.76594300958175      2.12404976830616      0.44699644561788
  C          -1.29340526029015      3.14983738077965     -0.43727364768591
  C           0.06615276355315      2.92098197453048     -1.07480161398481
  O           0.56258287330344      3.79527399957024     -1.76463786552801
  H          -2.00018330495336      3.28813128612984     -1.25351814271760
  H          -1.22339874521431      4.08450353667466      0.11508067319530
  H          -2.24187000904840      1.31960842247059      0.06850394236544
  N           0.66064155018843      1.74066755039138     -0.83548329732354
  C           1.93643158647202      1.43318446373423     -1.45307855789491
  C           1.97565928616608     -0.08160743101945     -1.61219762798165
  O           1.82321401845949     -0.59986125416867     -2.71788252032061
  C           3.13071102044356      2.08430574443138     -0.72340829102008
  C           3.28247966911069      1.76347793613362      0.73812894504246
  C           2.39447087175273      2.27502535830961      1.67977161449688
  C           2.49521605453839      1.92278793294891      3.01418373255033
  C           3.50082683268525      1.07009841812199      3.43645707291519
  C           4.40789885860408      0.57461212918316      2.51454631130552
  C           4.29529220885080      0.91878893684309      1.17888618579480
  H           0.21456666082139      1.03612829612113     -0.25130346971477
  H           1.91946339006555      1.84712922125619     -2.45877519021141
  H           2.99387313821779      3.15829161483360     -0.85123323453733
  H           4.04032330975186      1.80725877998154     -1.25944876141367
  H           1.59915178095900      2.94033541240667      1.37727340190596
  H           1.77022994520543      2.31459115659485      3.71477407968062
  H           3.57616386059346      0.78974500131452      4.47893492482318
  H           5.19861488432313     -0.09249803960968      2.83291788855749
  H           4.99018317879569      0.50702627830094      0.45759243473896
  N           2.10068591582832     -0.77543134992728     -0.47939054793732
  C           1.53317681721821     -2.09702590663044     -0.28114397354372
  C           0.17420266149490     -1.94049640259593      0.45836114564900
  O          -0.47227983501985     -2.97065021455607      0.65483186815199
  H           1.31839814873516     -2.51391267326791     -1.26342337442245
  H           2.08682142616132     -0.22516152622110      0.36587430253158
  C           2.46895337710802     -3.02699977795926      0.48013765775370
  H           2.92301955803351     -2.47035143765008      1.30795922087668
  H           1.84351781273307     -3.80188957110419      0.92349029465036
  C           3.56534731407568     -3.69546105661817     -0.34759562712948
  H           3.06624736221124     -4.28230103028213     -1.12688853075732
  C           4.35702648387671     -4.65874728488455      0.52883427923350
  H           5.10573476258089     -5.20064860306217     -0.05226251896592
  H           3.70251647477203     -5.39015420859178      1.00550502311228
  H           4.88032212144711     -4.11570855719092      1.32031391171862
  C           4.50084693930911     -2.70885477877958     -1.03615496987463
  H           4.96785766279365     -2.04592613990402     -0.30349224735273
  H           3.97595246226771     -2.08915205752494     -1.76041687867437
  H           5.29667040753203     -3.24042026754366     -1.56254496776855
  O          -0.14404020146610     -0.76155962046064      0.77923661913208

76
YGGFL 5th Lowest Energy Conformer (+7.8kJ mol-1) CAM-B3LYP(D3BJ)/def2-TZVP
  N          -4.74777726263305     -3.00567667743389      1.58581550777034
  C          -3.85804856173799     -2.13339824303338      0.83259285748334
  C          -3.54879143689738     -0.94932814648790      1.74054256411188
  O          -4.44803959524113     -0.39976547543167      2.36372560023401
  C          -4.47731501212028     -1.63795656408647     -0.48899736854117
  H          -4.87641800767849     -2.52066066029912     -0.99831165630320
  H          -5.32852523898851     -0.99747422553286     -0.24871595567299
  C          -3.52552566776065     -0.92529415027057     -1.40937245963640
  C          -2.40584988373705     -1.58430599310692     -1.90422516532890
  H          -2.20253611214637     -2.60403890583248     -1.60557340277133
  C          -1.50398072168798     -0.94991095900368     -2.73072978127941
  H          -0.62707496413833     -1.47116187288566     -3.08746724623685
  C          -1.69127587050427      0.38066754658149     -3.08507718615869
  C          -2.82047413993601      1.04488068424472     -2.62898870819500
  H          -2.97101367091470      2.07595326078926     -2.91987070689171
  C          -3.71992731009202      0.39368967309722     -1.79757758015865
  H          -4.58792041943522      0.93074402126818     -1.43285588050940
  O          -0.80579687384514      1.04821923911117     -3.85959031319838
  H           0.07206387600711      0.61956109521867     -3.79383783931197
  H          -2.92981719287842     -2.66574269609536      0.61825400601001
  H          -5.20144083666680     -3.66860407511151      0.97165292190008
  H          -5.45695539212475     -2.43303967890415      2.02914189814342
  N          -2.26438373400732     -0.57054209439830      1.78860572190516
  C          -1.80485604162637      0.49027673439564      2.63907486839890
  C          -1.35658270475837      1.75495401770499      1.93298327612722
  O          -0.73359708660716      2.61195036801343      2.53846521668272
  H          -2.60882540474363      0.76592588530585      3.32035295380010
  H          -0.95251522687788      0.15591918126540      3.23006927471897
  H          -1.53728486614653     -1.01855761752636      1.21684354868049
  N          -1.70344887582611      1.87296398251980      0.63732917848362
  C          -1.35286099259321      3.03226039670834     -0.13137765034560
  C          -0.04189924473710      2.96578745799026     -0.89657270278438
  O           0.36047303178821      3.95332680708975     -1.48831799950057
  H          -2.13134891489237      3.23937066040359     -0.86322923898651
  H          -1.27820998691565      3.88716446917361      0.53725780539268
  H          -2.16663003629147      1.09808048884116      0.18824135252370
  N           0.61806828494505      1.79668233297282     -0.87296571255472
  C           1.85836567168491      1.64870519658932     -1.60963898406751
  C           1.91694700690693      0.17895362021536     -2.00912080651893
  O           1.58055825932350     -0.16486948174898     -3.13955668833092
  C           3.07566079010257      2.24019114929740     -0.86998525280749
  C           3.33715761475593      1.76043288745747      0.53244685623627
  C           4.44865076355394      0.97586837676453      0.81898271331756
  C           4.68999760269262      0.51834630747880      2.10336105722790
  C           3.81298756415767      0.83215105599640      3.12666638241315
  C           2.70588289750338      1.61947457822593      2.85829896072498
  C           2.47803644583736      2.08947888564403      1.57762247144137
  H           0.25869395874899      0.99054223682390     -0.36127046524076
  H           1.75453323938463      2.21020874666224     -2.53571495245287
  H           2.90027938967312      3.31638377015852     -0.85371386127717
  H           3.95895539298348      2.06825760884654     -1.48798404787906
  H           5.12652374853840      0.70707204684666      0.01795036540935
  H           5.55748190634195     -0.09851176898834      2.29958814155618
  H           3.98870332153713      0.46040199987268      4.12757726955866
  H           2.00122328333261      1.87208360284906      3.63910462942055
  H           1.61092042791737      2.70791399333848      1.40205490909032
  N           2.24476756524540     -0.68594019838751     -1.03957832382347
  C           1.67136975075194     -2.02189051474960     -0.98854792954559
  C           0.37407345273229     -1.99869534353060     -0.13429768474301
  O          -0.22838887318774     -3.06750125082890     -0.02308893074692
  H           1.35648750313929     -2.26308914426199     -2.00101967819329
  H           2.36401340169641     -0.26822666814912     -0.12951622547182
  C           2.67255230326371     -3.08252394743408     -0.54398955134755
  H           2.10803480397799     -4.00784715101521     -0.41357248087204
  H           3.38181433774254     -3.24457683631881     -1.36057113334979
  C           3.46987352971187     -2.78503481829539      0.72577196084865
  H           4.01637245679872     -1.85112379452156      0.56801680617320
  C           4.50202505566278     -3.88415157681039      0.94936827187203
  H           5.12248841662444     -3.66909609675036      1.82149502154045
  H           5.15993467775613     -3.99496879011642      0.08518083662577
  H           4.01048753524744     -4.84522330908985      1.12000636082328
  C           2.59594397075508     -2.61653218373089      1.96336881712263
  H           3.21632888933882     -2.46419538399448      2.84837030370132
  H           1.97845354721852     -3.50243538177261      2.12255198406744
  H           1.92395940651497     -1.76375899215752      1.88437239325340
  O           0.04117489438012     -0.88011575766966      0.34906396884292

76
YGGFL conformer 6 (phenolate, +23.0kJ mol-1) CAM-B3LYP(D3BJ)/def2-TZVP
  N           5.45390953144965     -0.47923979907075     -1.49643338476451
  C           4.64452817496398      0.36373984098314     -2.37207327309525
  C           3.93773387932660      1.47057375753397     -1.58973997196881
  O           3.30107481359194      2.33740044086588     -2.16091730094185
  C           3.58860711432024     -0.41717580532370     -3.18661051681701
  H           3.12564882209531      0.27460892800640     -3.88946006189428
  H           4.11579889968458     -1.17848032140035     -3.76724955794380
  C           2.54308482702696     -1.03232426413763     -2.30140085764068
  C           2.73405748518105     -2.25076619131733     -1.65143506194580
  H           3.59334318543783     -2.86330425067365     -1.90943731049500
  C           1.85758287080351     -2.71227120690507     -0.68784514743493
  H           2.03258764137950     -3.65523780373919     -0.18567990159221
  C           0.71397627743336     -1.97201205838869     -0.31532709229102
  C           0.48674486776063     -0.78341337066029     -1.04813600733751
  H          -0.40749149267766     -0.20808500386232     -0.84890688827217
  C           1.38181304813398     -0.32959350572996     -1.99285136752629
  H           1.18673087739358      0.61363365647883     -2.48689441315688
  O          -0.05336781435827     -2.33441861324833      0.66109874603702
  H           5.31397842782889      0.87696776926253     -3.06477856084854
  H           4.91083692037165     -1.27079592027786     -1.17115065158552
  H           6.26288588162523     -0.83708484733491     -1.98220970120150
  N           4.04874819240666      1.37142461582523     -0.25024005765847
  C           3.42627258709093      2.28269449473157      0.66872685599445
  C           2.69144565444580      1.62647252834764      1.82927016929028
  O           2.53142757033062      2.24485677694757      2.86458682255992
  H           4.14657428790634      2.96607203882566      1.12041085297659
  H           2.71667665453167      2.88552517264399      0.10376512340002
  H           4.73769998924666      0.70692592833956      0.07074996602157
  N           2.24012856330497      0.37087117129697      1.64320658736086
  C           1.61466236674449     -0.36788112927020      2.71795898448859
  C           0.18584244090739      0.01923143979006      3.07028520653471
  O          -0.25421895310581     -0.21327723658041      4.17740882302947
  H           1.58057922083158     -1.41880174112938      2.43371837990057
  H           2.19357892280216     -0.25407662888714      3.63145727803889
  H           2.34063452091698     -0.06345747860988      0.73903906984007
  N          -0.53360319701669      0.57037114850551      2.07166375044106
  C          -1.90392933642624      0.98242686738678      2.22159658169750
  C          -2.92577461742447      0.06526621053387      1.53289039033077
  O          -4.09588130959871      0.41995279821024      1.47736518958900
  C          -2.09532533076731      2.44179877593572      1.78212232546543
  C          -1.67826901220339      2.68212375344297      0.35711858902184
  C          -2.58280901562566      2.51069063607695     -0.68483762799641
  C          -2.17987926312613      2.65745974914424     -2.00108159886434
  C          -0.86444368299875      2.97076784673554     -2.29857709544291
  C           0.04579350463585      3.15591980187236     -1.27140895518721
  C          -0.36483228863360      3.02121221753153      0.04493602492429
  H          -0.07509662453313      0.71814839606943      1.18801682308627
  H          -2.12575919446449      0.90748279372671      3.28646272637406
  H          -1.50616268640223      3.06818998333675      2.45220847196103
  H          -3.14680729871144      2.68691020634860      1.91450275859341
  H          -3.60330993112140      2.23544600616981     -0.45334633630785
  H          -2.89584614124122      2.50881369374960     -2.79919784535692
  H          -0.54410507925835      3.06554786531988     -3.32773786344323
  H           1.07859615797666      3.37949834081387     -1.50425612627717
  H           0.34208186407588      3.17592125934460      0.85167032495786
  N          -2.45585981605061     -1.09015784969096      1.05223585884274
  C          -3.30487152997622     -2.07013894760363      0.40515577195197
  C          -3.17550455513418     -3.46648531598784      1.01975733805236
  O          -1.96418178803729     -3.94393603640098      1.22914850087357
  H          -4.33286370638058     -1.76668855557351      0.57424882890916
  H          -1.45375073814336     -1.30611607201868      1.07629979922577
  C          -3.02148541105980     -2.18091482960888     -1.09827211202131
  H          -1.99088345120262     -2.51494165173983     -1.23279267406977
  H          -3.66623585851799     -2.96726905902240     -1.50257837172281
  C          -3.23291342706179     -0.89439758721558     -1.88817504044482
  H          -2.63485961693295     -0.11381164544053     -1.41611742639131
  C          -4.68603282019731     -0.43775232958503     -1.88030991003018
  H          -5.33497460037413     -1.20760511582013     -2.30708330522757
  H          -4.80776791457407      0.46691868893752     -2.48009177654388
  H          -5.03173181984401     -0.21541054290396     -0.87163682927189
  C          -2.71807842652456     -1.06610259619064     -3.31125160772570
  H          -1.66362442322965     -1.34461346872771     -3.31553967474524
  H          -2.82318801645959     -0.13985778483754     -3.87927012733968
  H          -3.27702311037972     -1.84534906632149     -3.83660890501776
  O          -4.15917484547227     -4.12685310150763      1.24345713676528
  H          -1.19981789871544     -3.33848686632750      0.96868823930364


DIP ACETATE LOWEST ENERGY CONFORMER CAM-B3LYP(D3BJ)/def2-TZVP

49
DIP Acetate Lowest Energy Conformer (0kJ mol-1) CAM-B3LYP(D3BJ)/def2-TZVP
  C           1.16137489891644     -3.39891848461908     -0.64103112229279
  C          -0.07286198395438     -3.97874455113126     -0.87255558070363
  C          -1.23250006549451     -3.27287139992111     -0.60793912973225
  C           0.07309323950138     -1.39013095502348      0.08771609669295
  C           1.23684333731996     -2.09662372047339     -0.17307044628539
  C          -1.16772578605617     -1.97525237271172     -0.11905166992354
  C           2.57298072848802     -1.49469624239612      0.12212161746125
  O           3.49119574403737     -2.19772854428582      0.55343785871810
  C          -2.45890130303188     -1.29019697663862      0.20688772158786
  O          -3.50667417403429     -1.93855723858983      0.24196641401180
  N           2.67303740170838     -0.18249275439625     -0.07941267583164
  N          -2.41701464286249      0.02097463740357      0.46745808607996
  C           3.75600095508469      0.62769808332057      0.45237719562535
  C           3.26871172013863      2.07182051733327      0.54473486555920
  C          -4.64103336375179      1.01364718444631     -0.07736685749184
  C           5.03597198905195      0.51478361264420     -0.36396841034988
  C          -3.56318515702475      0.76979528291739      0.97664048653717
  C          -3.06772642098097      2.07184054187521      1.59788432269292
  C          -1.02653608187333      2.39112007434404     -2.28638411770308
  O           1.02964100749598      1.30715031275264     -1.79058804433138
  O          -0.25079074230880      1.92461279801724     -0.08522997919938
  C           0.00993404496890      1.83431445569094     -1.33198767934703
  H           2.07970889517614     -3.94438661788364     -0.80977809458303
  H          -0.13271186607319     -4.99099583682117     -1.25041146211366
  H          -2.20729431141558     -3.71459140521175     -0.75744118254930
  H           0.15627813981288     -0.38810308636310      0.48248977413923
  H           1.96789083823457      0.30634544416594     -0.64710062134652
  H          -1.55841473508869      0.54485740156488      0.32196699457216
  H           3.96890702874540      0.27151310641027      1.46398033672775
  H          -4.01871424073433      0.17106934650014      1.77182277143588
  H          -1.29629187361474      3.40762579885364     -2.00230514432904
  H          -1.93440484449143      1.79026874466947     -2.21577709538303
  H          -0.65608652829588      2.36719028421844     -3.30742359274672
  O          -2.60870155042351      3.00935559960376      0.66146575268455
  H          -2.29177885330717      1.83758428043476      2.33671967287441
  H          -3.90434375101017      2.52695709622818      2.13213354659606
  H          -1.71033736082479      2.73643794420096      0.36374333945715
  O          -5.48320871960097     -0.10023797426901     -0.27511885089048
  H          -4.16138735777371      1.32327124002745     -1.01144834646341
  H          -5.27295957373429      1.84167050315997      0.25152667011011
  H          -4.93893610808503     -0.89997518732066     -0.15387703893779
  O           2.14637238715829      2.21676024986046      1.37484163762550
  H           3.06647089047047      2.44986370971031     -0.46280671148527
  H           4.07392134743580      2.67245958456202      0.97369429413417
  H           1.32285250780185      2.08072715107692      0.86460218223548
  O           5.70822185989503     -0.70928510613303     -0.17362780971611
  H           5.72078222392463      1.31478540914790     -0.06527696572330
  H           4.79159982080555      0.66506634225804     -1.42340231051988
  H           5.04823883877452     -1.37465109020989      0.10197375072041


VARIED FUNCTIONALS FOR LOWEST ENERGY CONFORMER YGGFL ANION

76
YGGFL CAM-B3LYP(D3BJ)/def2-TZVP
  N          -5.06881748148164     -2.51762462369016      1.72366466875261
  C          -4.05272301853213     -1.72372681169095      1.04073993319689
  C          -3.74760623934389     -0.45108848605928      1.83088316249502
  O          -4.66124348129023      0.20471394950512      2.31816739004211
  C          -4.55258422120484     -1.36398440760956     -0.36432394971654
  H          -4.98248158577310     -2.27925216766557     -0.77484150419812
  H          -5.36700941789198     -0.64231259125557     -0.26956625986123
  C          -3.48986402582863     -0.83556457037207     -1.28864532346610
  C          -2.39157159357756     -1.62557147197820     -1.60960946506643
  H          -2.28364183562267     -2.60639450519933     -1.16605844240751
  C          -1.39695991873821     -1.17162290357043     -2.44844921542892
  H          -0.54146483834894     -1.79423044955471     -2.67018630767197
  C          -1.46680909112366      0.10457447274356     -2.99398254682726
  C          -2.56737092592234      0.89837091928257     -2.70783395608137
  H          -2.62412005633437      1.88682398437390     -3.14401692625662
  C          -3.56166369849844      0.42681785650185     -1.86213228216701
  H          -4.41037935460847      1.06280551177597     -1.63770199462127
  O          -0.49283123318406      0.59676774316973     -3.79474430564348
  H           0.33987400721735      0.10890758914361     -3.63436479582863
  H          -3.14518900482876     -2.32287318836366      0.95393128628986
  H          -5.78193596655765     -1.87964676530966      2.06343624565944
  H          -4.66359206146417     -2.95303998197862      2.54319470116393
  N          -2.45159468451352     -0.12921504355376      1.94732641894084
  C          -2.00012125361731      1.01157304709661      2.69227334592727
  C          -1.39727051367644      2.13012175591961      1.86404355873910
  O          -0.72896245779436      3.00378633998934      2.39140397859709
  H          -2.84546242140791      1.42960933931699      3.23822950868102
  H          -1.23481455934983      0.71917614526226      3.41083545686907
  H          -1.70205841301421     -0.68030235040974      1.50067906836252
  N          -1.67101667204529      2.10675919242205      0.54490938267119
  C          -1.20764905584192      3.13778943890732     -0.33803387146024
  C           0.12407897364377      2.89236022319958     -1.02570787391766
  O           0.61258130532365      3.76570118116524     -1.72221866444822
  H          -1.93908549152102      3.30392047098521     -1.12686775558882
  H          -1.09917754274524      4.06169114756621      0.22624870458237
  H          -2.18680986811362      1.32481926560370      0.17148946293916
  N           0.70488467131226      1.69863768152018     -0.82076303131662
  C           1.95012394617247      1.37485987522935     -1.49082339109636
  C           1.96172437975671     -0.13992761126508     -1.65771068186791
  O           1.77258649818983     -0.65231197937605     -2.75993887070775
  C           3.18224009509115      2.00252001874395     -0.80399925878929
  C           3.40104109234659      1.64313868160158      0.63988849364947
  C           4.42488034894646      0.77727866164359      1.00859497170947
  C           4.59361953818824      0.38986698665416      2.32619701493348
  C           3.73314012738942      0.86348690819271      3.30281025522721
  C           2.71834578004991      1.73771676368338      2.95280417636308
  C           2.56090658924104      2.13261066366237      1.63568554954723
  H           0.26148513748735      0.99479420641945     -0.23434298896448
  H           1.90033964098496      1.79558658332796     -2.49261728065064
  H           3.04667526484661      3.07992231218694     -0.90036212600574
  H           4.06306555392672      1.73340142169217     -1.38985930353737
  H           5.08320880819200      0.38206569844539      0.24481327403943
  H           5.39079937354122     -0.29410060202382      2.58756775148313
  H           3.85171615049636      0.54950394956706      4.33158055253333
  H           2.02974599471389      2.11331894809195      3.69758486333961
  H           1.75802225494997      2.81217288596422      1.38955205746738
  N           2.10152165367815     -0.83483530849708     -0.52697110529933
  C           1.53370447110608     -2.15262163387069     -0.31488754527287
  C           0.18641170797632     -2.00432615801209      0.43792662040663
  O          -0.47126929214612     -3.03199948548069      0.60829859671164
  H           1.32205461887653     -2.58211835029724     -1.29010152664999
  H           2.11484346436980     -0.28466560094267      0.31846963988156
  C           2.48955835110711     -3.04465023429862      0.46407386197032
  H           2.63036899239353     -2.61382701969776      1.46089459059713
  H           1.99262216787742     -4.00572829495926      0.60804178558200
  C           3.85673711607848     -3.24485697692402     -0.18390566468833
  H           4.31789934114363     -2.25874862916571     -0.29303738339040
  C           3.75342731222411     -3.86784872674730     -1.57041843124814
  H           3.21399347546663     -3.22296995355876     -2.26341569806537
  H           3.23065401805683     -4.82700957667119     -1.52435357708527
  H           4.74538404296057     -4.04817972358712     -1.98954550174580
  C           4.74788855759105     -4.08156474226349      0.72514811779483
  H           5.74872489630148     -4.19624598878792      0.30418835468430
  H           4.32833395201154     -5.08106230501719      0.86502454607674
  H           4.84643967886827     -3.62307313984672      1.71078422215249
  O          -0.10743317845314     -0.83237288740500      0.80646649867908

76
YGGFL PBE0(D3BJ)/def2-TZVP
  N          -5.02547651845466     -2.52026044233230      1.73341863246528
  C          -4.01891917062855     -1.71459007110733      1.05364829553707
  C          -3.72992378194892     -0.43822566135343      1.84182886004720
  O          -4.65232845567174      0.20780106203974      2.32920616019178
  C          -4.52409640115312     -1.35386253304319     -0.34863013583770
  H          -4.95912860364591     -2.27115425086411     -0.75702099750391
  H          -5.33786059734649     -0.62834628796365     -0.25083113433971
  C          -3.46388901966886     -0.83038552739859     -1.27324567134580
  C          -2.36239736632929     -1.62219927949661     -1.58950086027675
  H          -2.25323645688706     -2.60196366136258     -1.13832711638218
  C          -1.36793325793592     -1.17279703378013     -2.43454253169857
  H          -0.51124500785973     -1.79869888315800     -2.65378437442826
  C          -1.43832823269428      0.10097464517786     -2.99400256191378
  C          -2.54364850432383      0.89618038304184     -2.71145363760967
  H          -2.60414692078578      1.88264548750727     -3.15681609584828
  C          -3.53713358973587      0.42965790222217     -1.85886749198386
  H          -4.38843190794457      1.06723156271688     -1.63819958404945
  O          -0.46986198208627      0.58431662351466     -3.79976155944944
  H           0.35843330608995      0.09041665799595     -3.63110138085455
  H          -3.10170136170972     -2.30366741209054      0.96114352534703
  H          -5.73971850843834     -1.87932136128516      2.07013811272752
  H          -4.61158845256804     -2.92797350766913      2.56438384594952
  N          -2.43657418066899     -0.10242405324813      1.95557751935723
  C          -2.00716348959309      1.04800750650769      2.69118647650467
  C          -1.41088562729078      2.16719248032677      1.85964585690664
  O          -0.77193946705605      3.06511460991798      2.38494790513530
  H          -2.86661247395828      1.46087857195777      3.22497096545856
  H          -1.24470529015992      0.77474141485551      3.42442366365617
  H          -1.67534156906364     -0.65412259443177      1.51809107317720
  N          -1.65854059839392      2.11053012446242      0.53563338904473
  C          -1.20345183950969      3.13367593319230     -0.35420497488889
  C           0.12339917752830      2.88746384103450     -1.05076411661543
  O           0.60703779027588      3.75322201712895     -1.76130611678879
  H          -1.94163526551117      3.30196830775994     -1.14004349472061
  H          -1.08868036881606      4.06028728440026      0.21012745220029
  H          -2.16509376802036      1.31624526322310      0.17140870667464
  N           0.70607356776050      1.69642343542004     -0.83024120354655
  C           1.94748026538661      1.36532320481824     -1.49390569851471
  C           1.95565881239463     -0.14904636339203     -1.66105750159933
  O           1.79402237667538     -0.66626489359823     -2.76750683616103
  C           3.17935765529326      1.98468792743245     -0.79832823384527
  C           3.38004355773338      1.61512092267239      0.64162341066946
  C           4.38911896334277      0.73017859742067      1.01604777983198
  C           4.53548853940352      0.32779834257578      2.33403677802225
  C           3.66637778331744      0.80367200178924      3.30539724516187
  C           2.66646287221530      1.69641669528562      2.95031572650461
  C           2.53174543136852      2.10738847269213      1.63309043673075
  H           0.25988538208124      1.00064753047493     -0.23594519182566
  H           1.90516751054195      1.79119571620799     -2.49708476255716
  H           3.04647013056722      3.06558697580270     -0.89107873787613
  H           4.06438314385616      1.71322290469879     -1.38061958252508
  H           5.05260547070311      0.33288378618471      0.25473163230505
  H           5.32168876456279     -0.37035624899817      2.59970016726133
  H           3.76713083201648      0.47720715522008      4.33426431595615
  H           1.97245342911639      2.07542115987999      3.69138728864749
  H           1.74106038652989      2.80272390802911      1.38086526140229
  N           2.06707740347915     -0.83278887764376     -0.52109081738149
  C           1.51956062309731     -2.15313333050322     -0.30552439656795
  C           0.18043574523513     -2.02028448508005      0.46857739124398
  O          -0.46660957391025     -3.05514907670866      0.63787933788368
  H           1.29923826456436     -2.58466443843440     -1.28147145441532
  H           2.05909064095048     -0.27381806157889      0.32073819981943
  C           2.49269169323627     -3.03687761713184      0.45962777224593
  H           2.64174762404384     -2.60542552503711      1.45746774484941
  H           2.00497307042979     -4.00477276401411      0.60811321923405
  C           3.85200186428549     -3.22051531273630     -0.20581613357862
  H           4.29598268622175     -2.22451210624168     -0.32543853641018
  C           3.73726226648239     -3.84928889093859     -1.58662492874852
  H           3.17460663017785     -3.21412494250434     -2.27367360094305
  H           3.23062760655438     -4.81865753211777     -1.52871697895628
  H           4.72663643370339     -4.01507774273203     -2.02265937588199
  C           4.76660734665460     -4.03899041666280      0.69334223761712
  H           5.76484040959852     -4.14361357582969      0.25854822007023
  H           4.36158723682355     -5.04498578046466      0.84471256150625
  H           4.87263179758819     -3.57381787466182      1.67739778603867
  O          -0.10784798641802     -0.85181542439346      0.85305611618707

76
YGGFL B3LYP(D3BJ)/def2-TZVP
  N          -5.01260835970383     -2.52448237920546      1.77636126793224
  C          -4.00754457647362     -1.71534588809621      1.07786889796752
  C          -3.72715174812394     -0.41833347501354      1.84767593589499
  O          -4.65774491503409      0.24905042744614      2.29902115987661
  C          -4.51439664200217     -1.38538008028158     -0.33891030283304
  H          -4.92375809547643     -2.31628445667173     -0.73928912081804
  H          -5.34339098479649     -0.67775064366963     -0.25630662553956
  C          -3.45422623993482     -0.84668454666923     -1.26494555362120
  C          -2.34473442500570     -1.63092162414425     -1.58641820831310
  H          -2.22861907123155     -2.60987738264951     -1.14017463592803
  C          -1.35124837651587     -1.16837540940483     -2.43076265340213
  H          -0.49125716389855     -1.78517248599301     -2.65269414714821
  C          -1.43342531353075      0.11069167096169     -2.98332093803965
  C          -2.54395345201304      0.90015565263800     -2.69322595722284
  H          -2.61077991473373      1.88779412362331     -3.13133102627171
  C          -3.53603347183498      0.42093887667223     -1.84059087638523
  H          -4.38908694229748      1.05155662351154     -1.61474810984470
  O          -0.46531529771264      0.61041144226103     -3.79508026044977
  H           0.36621043632298      0.11253304795039     -3.64933448534460
  H          -3.08968260781387     -2.30090667662560      0.99976167641744
  H          -5.74259555056598     -1.89287565913981      2.09773209790132
  H          -4.59602845185490     -2.91688465980159      2.61458556451413
  N          -2.42914637698558     -0.09315499477949      1.99005366597056
  C          -1.99289626647511      1.07330168280616      2.71329157984361
  C          -1.40720069063540      2.19462101084067      1.86333311477669
  O          -0.76787587474034      3.10116039550021      2.38228957606046
  H          -2.84398209263896      1.48706232519152      3.25585219761894
  H          -1.21975471090366      0.80357670731748      3.43433340795841
  H          -1.67102382693492     -0.65023741533323      1.56116976320400
  N          -1.66250955592089      2.13024442139053      0.53651075519558
  C          -1.20737843972646      3.14868529803861     -0.37302581097016
  C           0.13267296520638      2.90188241933874     -1.06070331045885
  O           0.62656294822302      3.77915349532564     -1.75648681748240
  H          -1.94285159647193      3.28944071453546     -1.16461490168750
  H          -1.10732839810473      4.08551929049123      0.17297754418567
  H          -2.16524654942318      1.33176012568249      0.17726733243725
  N           0.70838918570841      1.70036098384242     -0.85542907312970
  C           1.96375289007196      1.36375893309264     -1.51072834146784
  C           1.97358030144184     -0.15660036543861     -1.67885817291020
  O           1.81636407773217     -0.67292041183730     -2.79059223059431
  C           3.19824543939519      1.98058874569453     -0.79810979922264
  C           3.36709907416267      1.62597932977337      0.65566166025080
  C           4.34697207948562      0.71768138147636      1.06243122611940
  C           4.45461790676702      0.32678615892182      2.39107383482761
  C           3.57609416319775      0.83867432636341      3.34025165928512
  C           2.60552864816460      1.75530258681027      2.95271794461075
  C           2.50935134757749      2.15322353318150      1.62514695064499
  H           0.26464521267860      1.00760423446319     -0.25689226205265
  H           1.93307662805429      1.78971442338377     -2.51164460068567
  H           3.08481586230821      3.06036909042714     -0.90695546840342
  H           4.08710773223015      1.68569593926483     -1.36081911628776
  H           5.01297662375760      0.29113915502680      0.32167809035437
  H           5.21416480590120     -0.38903489696887      2.68104013675964
  H           3.64576569884654      0.52144686671671      4.37335274078443
  H           1.90532444573146      2.15902711820708      3.67243191241752
  H           1.74246306128912      2.86230184210248      1.34843287913730
  N           2.08204544670397     -0.84658675298569     -0.53741990902732
  C           1.52166707594889     -2.17149672739751     -0.31733404524337
  C           0.18602528422653     -2.02264610090647      0.47490171176540
  O          -0.47426970319507     -3.05288537494715      0.65160351337551
  H           1.28971269811527     -2.59963224698503     -1.28922359476008
  H           2.07107418403334     -0.29110379641702      0.30577864091406
  C           2.50300540241708     -3.06510913339398      0.43977797999280
  H           2.65978668466687     -2.63897254989256      1.43703839092726
  H           2.01745688395985     -4.03274366419031      0.58618314899982
  C           3.86432301196755     -3.24840516659852     -0.23894739658020
  H           4.31126948479303     -2.25493725847109     -0.35214530075764
  C           3.74091793387016     -3.86644192399398     -1.63249802425064
  H           3.17645175303825     -3.22388525087252     -2.30900819583269
  H           3.23425183855007     -4.83538411302179     -1.58211591152684
  H           4.72790229408083     -4.02839408583148     -2.07386504018783
  C           4.78774711928471     -4.08119065386418      0.65129759208964
  H           5.78205172360777     -4.18253507931677      0.20829236029279
  H           4.38289592876074     -5.08740209678408      0.79625217477775
  H           4.90174906119138     -3.62450681061910      1.63762385110467
  O          -0.08800076506003     -0.84723558845858      0.86300954919444

76
YGGFL ωB97X-D3/def2-TZVP
  N          -5.10424375214020     -2.49774663102463      1.72578385313899
  C          -4.07428756136103     -1.71685488790866      1.04753491367823
  C          -3.75637110507998     -0.44100571789191      1.83506839549266
  O          -4.66234293824844      0.23431471938985      2.31110027323383
  C          -4.56325970604458     -1.35431551081616     -0.36219502303274
  H          -4.99051083201243     -2.26891934650018     -0.78095900134544
  H          -5.37970711993823     -0.63178134702646     -0.27071585120216
  C          -3.49356192189662     -0.82038263736514     -1.28063203815311
  C          -2.38434955832288     -1.60347795915033     -1.59101046590008
  H          -2.27008236081471     -2.58319602612015     -1.14139400341630
  C          -1.38933021947008     -1.14681087357655     -2.43179506736948
  H          -0.52841341948712     -1.76778277759416     -2.64786871229657
  C          -1.47081654280768      0.12501241037305     -2.99236900457870
  C          -2.58110332214866      0.91302883328844     -2.71413383064447
  H          -2.64781024926037      1.89733630721311     -3.16236964262808
  C          -3.57413667214252      0.43923051837034     -1.86468571257460
  H          -4.42955981163692      1.07151723069352     -1.64667104065388
  O          -0.50520854868930      0.61624654443746     -3.80333654127115
  H           0.32175021383855      0.12227193537922     -3.65201782586385
  H          -3.17029340554997     -2.32689989535411      0.96833582611844
  H          -5.81951855619175     -1.84943078290560      2.04077346082896
  H          -4.71264736602332     -2.90827769370183      2.56436715650842
  N          -2.45310810124627     -0.14334308921703      1.96259008046678
  C          -1.98426212554254      0.99418186855513      2.70217542293009
  C          -1.38957671529161      2.11848793702996      1.86964635664197
  O          -0.72962456851256      2.99948196360157      2.39708529739719
  H          -2.81827485317910      1.41738798422887      3.26429977393684
  H          -1.20756540267833      0.69417138975259      3.40709363413189
  H          -1.71339839796955     -0.70530425483624      1.51583892533348
  N          -1.66601609900828      2.09127135259095      0.54882893593294
  C          -1.21398459378368      3.12574582219008     -0.33673581811371
  C           0.11712391826942      2.88807332333800     -1.03558978378147
  O           0.60033715819109      3.76581262570191     -1.73131287828232
  H          -1.95372324496874      3.29004517312032     -1.12056153182350
  H          -1.10705644546575      4.05162688530213      0.22776787565963
  H          -2.17357001753880      1.30281422461505      0.17648069683232
  N           0.70052635926476      1.69120295375854     -0.83755525775453
  C           1.94855388208072      1.36882324707248     -1.50368034203864
  C           1.96540767190157     -0.15110154282064     -1.66874009274070
  O           1.79414737842061     -0.66505151459267     -2.77324548516392
  C           3.18151705942674      2.00258489882466     -0.81773541680439
  C           3.40398898771790      1.63999468759527      0.62807583853096
  C           4.42859011380674      0.77042961883934      0.99485915278146
  C           4.59125868019178      0.37119244362442      2.31213519184027
  C           3.72432356942061      0.83672177651376      3.29015460666227
  C           2.71083087113435      1.71682610688004      2.94293367548052
  C           2.56012381987886      2.12430469767277      1.62635416546627
  H           0.25907142488709      0.98997283759859     -0.24701484970799
  H           1.89951346472241      1.78575091212780     -2.50940512280858
  H           3.04244159463304      3.08141260562126     -0.91245995480386
  H           4.06282161319874      1.73710077753199     -1.40724569768210
  H           5.09181834796006      0.38043077564995      0.22989718874516
  H           5.38723290771690     -0.31765832961504      2.57094356552504
  H           3.83701240037987      0.51182012804465      4.31782713948935
  H           2.01673912490868      2.08671000094084      3.68782790594312
  H           1.75827701206731      2.80972685902742      1.38206703516912
  N           2.09853719816513     -0.84393363882054     -0.53216270757411
  C           1.53771636388793     -2.16501527018460     -0.31673795139151
  C           0.18630563291448     -2.02200769402080      0.43873475711746
  O          -0.47273217151198     -3.05217619313426      0.59935097265042
  H           1.32902881587583     -2.60255104113098     -1.29175509448893
  H           2.09049061811081     -0.29122616858807      0.31240598779976
  C           2.49925505664178     -3.04875918973856      0.47105384333537
  H           2.62572070445838     -2.61503160666022      1.47060248585538
  H           2.01029491142655     -4.01669496974663      0.61082417321779
  C           3.87669489766318     -3.23407621697569     -0.16673941320318
  H           4.33351261675185     -2.24191587744164     -0.25906776538171
  C           3.78896768424226     -3.84096717552419     -1.56420370929716
  H           3.24590036671261     -3.19145063019798     -2.25279410153620
  H           3.27478751071161     -4.80695424146075     -1.53466655280235
  H           4.78591381267445     -4.00521055888681     -1.98133849332150
  C           4.76545075590865     -4.07854296020127      0.74190453922426
  H           5.77162657297575     -4.18385315405180      0.32791978230202
  H           4.34901312308844     -5.08282411745668      0.86668928523139
  H           4.85398320968073     -3.63065456561483      1.73488697334845
  O          -0.10309082424433     -0.85340171504141      0.82219589915441

VAREID BASIS SET WITH B3LYP(D3BJ) Functional for YGGFL ON PREVIOUSLY REPORTED B1 STRUCTURE


76
YGGFL B1 B3LYP(D3BJ)/ma_def2-SVP
  C          -3.90050991907536     -2.17445113032583      0.36073995982908
  C          -3.40773973982108     -1.52379342989748      1.66723437355622
  O          -4.17583242841894     -1.38898768174599      2.62405566700298
  C          -4.64565316711704     -1.13219756069454     -0.50486470754782
  C          -3.75156111939977     -0.09289014577859     -1.14130113226039
  C          -3.86532303385104      1.27759027941206     -0.86246015589419
  C          -2.76458715853425     -0.48715210617464     -2.05914063057324
  C          -3.01420737189244      2.21891705034412     -1.45567299835329
  C          -1.90621430753028      0.43517770066122     -2.64921014857851
  C          -2.00774775273081      1.80064778801185     -2.33740345264825
  O          -1.16861660964723      2.72513976165885     -2.86579661113404
  H          -4.24457091461926     -4.07872728023259      1.02359216386246
  H          -3.03190516025838     -2.54637654552979     -0.20519901781307
  H          -5.16696928936461     -1.70729092783707     -1.28801847537125
  H          -5.42345821869583     -0.64861769068150      0.10954325002876
  H          -4.63222340810158      1.61865785266035     -0.16006924578278
  H          -2.63148899180258     -1.54596407108739     -2.29113617020772
  H          -3.10508978792693      3.28375554901361     -1.23087348264731
  H          -1.13147813968966      0.10450831336821     -3.34197610273392
  H          -0.32871786843471      2.28850616162267     -3.13395395401766
  N          -2.11603391350298     -1.13066970676222      1.68016105666962
  C          -1.48235535950036     -0.56308212584276      2.84265136261994
  C          -1.00931237214002      0.87940435907985      2.69100352217365
  O          -0.23778144288273      1.37324599762535      3.51028643076238
  H          -1.49109758655999     -1.23627107475727      0.85556079453548
  H          -2.19072279540184     -0.59373218686880      3.68451974583745
  H          -0.59158311032931     -1.14725346170778      3.12374233053327
  N          -1.50579236293550      1.56359913583647      1.63002618827040
  C          -1.15140982397387      2.93596936565174      1.37444735624033
  C           0.05938701263790      3.17047745655645      0.46833066206003
  O           0.48685558797555      4.31081693174011      0.30742820828119
  H          -2.08622686360022      1.06542519158819      0.95955801057761
  H          -1.99989478264811      3.46077157732240      0.91389651447410
  H          -0.92364478155984      3.42972219991419      2.32964746898225
  N           0.60900704089865      2.07864805632713     -0.10896464413375
  C           1.75877414885121      2.21707114303320     -0.99223151035710
  C           1.64777540814211      1.05849832155793     -1.99004104759310
  O           1.14713947401120      1.24291245054246     -3.10627932111075
  C           3.10018467044198      2.37755757683006     -0.22563254483511
  C           3.45613965097920      1.30800685602179      0.78201309347152
  C           4.54397082681536      0.44557562917429      0.56372993237179
  C           2.70565361140956      1.14391196602490      1.96082336145206
  C           4.86649438373765     -0.55769853851122      1.48294237718346
  C           3.01326233925464      0.13061473067697      2.87164779032930
  C           4.09612491162130     -0.72337482685434      2.63760744650463
  H           0.23162883958040      1.13308649434054      0.04812333509750
  H           1.62086169304352      3.14010964851467     -1.57089540547030
  H           3.90479077157061      2.47092655126169     -0.97266131631465
  H           3.02182815649373      3.34849105483281      0.28765528251170
  H           5.13548590382924      0.55408731952544     -0.34980941327332
  H           1.86622464057103      1.80177239326893      2.18045628022285
  H           5.71133512529884     -1.22293940687120      1.28584014875271
  H           2.39096641305262      0.02038368947189      3.76263513371569
  H           4.33312288135721     -1.52063585203302      3.34692553222373
  N           2.01271908656441     -0.15590697394406     -1.52895021032090
  C           1.33247198815316     -1.37754612794311     -1.94735010511290
  C           0.12689385218953     -1.65864048834337     -0.98871334773510
  O          -0.52720723772443     -2.68988200966457     -1.20191192599845
  C           2.28191274334598     -2.57125997262305     -2.10257319044205
  C           3.23033413440033     -2.85258232900327     -0.92467193174538
  C           2.50085285237797     -3.10048357780050      0.40166264790974
  C           4.14957831268878     -4.03162167237086     -1.26511472482148
  O          -0.09006859291984     -0.78836864348961     -0.08916844176312
  H           2.30438902955985     -0.16634649245516     -0.55620077697311
  H           0.88727399011028     -1.16974148760189     -2.92983943844943
  H           1.64831017671304     -3.45401712420503     -2.28703683226173
  H           2.89362088025282     -2.41218207864130     -3.00789106834692
  H           3.87302327461259     -1.96433019693125     -0.79343024982116
  H           1.95263237285546     -2.21495656940074      0.75132246979726
  H           1.77023892999125     -3.91942409688711      0.30165056503950
  H           3.22084433699334     -3.36777303376742      1.19160558952666
  H           4.70338115192931     -3.85627632370910     -2.20302151694523
  H           4.88745794495150     -4.20701788072114     -0.46406700728165
  H           3.56531670314245     -4.96036665837437     -1.39014821191199
  N          -4.78690325923893     -3.30420373857181      0.64147254879544
  H          -5.43667358057580     -3.02449132682959      1.38007386737941


76
YGGFL B1 B3LYP(D3BJ)/def2-TZVP
  C          -3.80984436971428     -2.15428692758572      0.38854748467021
  C          -3.39417718151245     -1.43790761141634      1.68064710330369
  O          -4.22001352971520     -1.22418303185267      2.56778062964574
  C          -4.58188584321527     -1.18562333714556     -0.52791397304779
  C          -3.71512987837036     -0.13198087125072     -1.16728837521617
  C          -3.85004533907763      1.22615308186043     -0.88272855834298
  C          -2.72406021022949     -0.50626888340018     -2.07649886561992
  C          -3.01285981374971      2.17816884746065     -1.46091818938620
  C          -1.88475934027770      0.42725997206366     -2.65736790113657
  C          -2.00676473618774      1.78060386501121     -2.33849033695475
  O          -1.17540226196004      2.72142272096169     -2.85825986179076
  H          -4.08006163896463     -4.04171187893744      1.10596439808089
  H          -2.91959956404601     -2.50499545836271     -0.13658356137195
  H          -5.05052382995032     -1.80419930979430     -1.29710882410089
  H          -5.38605204745817     -0.72263995952487      0.04993809242099
  H          -4.61564292048217      1.54756690201045     -0.18498844134144
  H          -2.57310353072849     -1.55342931681915     -2.30377696526388
  H          -3.11781813183049      3.23030251171517     -1.22912979300215
  H          -1.10855263819550      0.11675404268875     -3.34288076369922
  H          -0.33837166325929      2.29106822458208     -3.13161119560660
  N          -2.09540878311197     -1.09277063248515      1.76414563365576
  C          -1.52808286055634     -0.47084280364825      2.93242567099761
  C          -1.04188672369016      0.96115795666415      2.74893687419803
  O          -0.31378921034029      1.48043178861749      3.58623032065813
  H          -1.43724443114918     -1.25079047923206      0.98482292472007
  H          -2.28125491778097     -0.46230568905647      3.72146992595725
  H          -0.66642036124811     -1.03960972887613      3.28696226551703
  N          -1.48055057555287      1.60273808297291      1.64262454608910
  C          -1.12059479618354      2.96839309385555      1.36368922931241
  C           0.08860497034864      3.18645107004055      0.45704492971987
  O           0.51431491358345      4.32063446123001      0.28068497997921
  H          -2.04436965724399      1.09224138094552      0.97860423946516
  H          -1.95974698761204      3.48431496659853      0.89806882240916
  H          -0.89373945196977      3.46610141582178      2.30526568094079
  N           0.63341588481071      2.08843720202122     -0.10260313949613
  C           1.78478062876143      2.20618137556786     -0.98422729743436
  C           1.66042350465173      1.04989262425139     -1.97884863787163
  O           1.19485318098617      1.24687993936465     -3.10400284178710
  C           3.12317097839515      2.34509192124527     -0.21108159775373
  C           3.41738929226854      1.30169600057096      0.83658640644427
  C           4.42654597653896      0.35570983553355      0.64248013339380
  C           2.67977094373860      1.24518866123484      2.02303708448016
  C           4.67837360623496     -0.63017503190371      1.58930575849845
  C           2.91537394147571      0.25018760144248      2.96236029239543
  C           3.91523815814664     -0.69214764228917      2.74879022709680
  H           0.26354578750635      1.15645014498501      0.08428609543184
  H           1.65998454868971      3.12153876770542     -1.55967468462909
  H           3.93257838518443      2.37370286030365     -0.94430848594047
  H           3.07762188325654      3.32810835868608      0.26131840321392
  H           5.00530231217601      0.38175418678888     -0.27345029616728
  H           1.90250804325934      1.96774827601179      2.22049517295265
  H           5.45699890458970     -1.36102655168698      1.40916658433875
  H           2.30100539429731      0.21852441065325      3.85273997376330
  H           4.09407590401884     -1.47371824840477      3.47667389356068
  N           1.98847663593014     -0.16664862651363     -1.50801112856607
  C           1.29581777050938     -1.37749384990369     -1.93856729610052
  C           0.13858469682134     -1.69516512351774     -0.93771172926961
  O          -0.53296063491070     -2.70630165552407     -1.17354055294223
  C           2.24155579169036     -2.55810118938279     -2.17146404132018
  C           3.23468267671727     -2.87753892868563     -1.04632650168831
  C           2.55697069588062     -3.24164378557754      0.27609962122511
  C           4.17343210868158     -3.99999546383045     -1.49455276970285
  O          -0.01818701793597     -0.87008343843319      0.01243600624168
  H           2.22904121502012     -0.18179550523678     -0.52772315336623
  H           0.81731374758286     -1.14177242950055     -2.88730266376472
  H           1.61013344045016     -3.42941870521923     -2.36072011913176
  H           2.81266058996628     -2.36226747177212     -3.08485036859143
  H           3.84675752435087     -1.98581889946682     -0.87817607415301
  H           1.97810174474285     -2.41517958475834      0.68629324770851
  H           1.87418196880755     -4.08369576174665      0.14089825033914
  H           3.30497224067327     -3.51889032759406      1.02280543708768
  H           4.69533404746797     -3.73918645611262     -2.41896983289814
  H           4.92522543833563     -4.21386768413081     -0.73028430844234
  H           3.61291147915391     -4.92178820751459     -1.67696715026235
  N          -4.65508167650644     -3.31470044625599      0.69251651559768
  H          -5.31044440098381     -3.03243961711715      1.41769742164985

76
YGGFL B1 B3LYP(D3BJ)/def2-TZVPP
  C          -3.82723238188715     -2.14963465914500      0.38290936389395
  C          -3.40228124569177     -1.44051708642751      1.67605206431756
  O          -4.22258991219617     -1.22862771549362      2.56870584949430
  C          -4.59702919691864     -1.17267537273549     -0.52705750144743
  C          -3.72631773519406     -0.12141418614715     -1.16521432635601
  C          -3.85984502291647      1.23731121934171     -0.88282386484445
  C          -2.73292911652095     -0.49861651293157     -2.07063135425562
  C          -3.01942983695437      2.18721937188337     -1.45978499127571
  C          -1.88996911443604      0.43270467154461     -2.64970213168138
  C          -2.01070418851616      1.78667670571788     -2.33301183077041
  O          -1.17522792830426      2.72513524428803     -2.85039707111174
  H          -4.10586498786615     -4.04079812541002      1.08794514161123
  H          -2.94163296188572     -2.50263362868626     -0.14662958332611
  H          -5.07151273709436     -1.78524735747778     -1.29634185582722
  H          -5.39626934057854     -0.70808200416794      0.05482107177919
  H          -4.62656986951539      1.56070296604865     -0.18844115997841
  H          -2.58301139634387     -1.54546098558028     -2.29651921051768
  H          -3.12326849422341      3.23905866101055     -1.22966733158802
  H          -1.11220577839110      0.11989335163782     -3.33121266458596
  H          -0.33938850886889      2.29463718298377     -3.11873482098713
  N          -2.10209202985196     -1.09960460129527      1.75392249729053
  C          -1.52638873920501     -0.48343442692395      2.92120230957820
  C          -1.04099674503261      0.94920307631364      2.74069843690751
  O          -0.30871378429305      1.46561643313564      3.57621548038284
  H          -1.44955393047825     -1.25398401516403      0.97092188817908
  H          -2.27304119186820     -0.47851255089512      3.71532586437746
  H          -0.66293618729399     -1.05354965204049      3.26647653557632
  N          -1.48470649631449      1.59440934544005      1.63871658855077
  C          -1.12496015944189      2.96037635627419      1.36130317969835
  C           0.08616852204262      3.17934661883771      0.45752961736698
  O           0.51233909333173      4.31369328503215      0.28286761646342
  H          -2.04897094773051      1.08568466460330      0.97518508159723
  H          -1.96269403873658      3.47451811751461      0.89310800301389
  H          -0.90155327140034      3.45886953158227      2.30236611851122
  N           0.63137775805809      2.08187904021601     -0.10285351094459
  C           1.78114859365667      2.20119370910655     -0.98650093693802
  C           1.65562109997185      1.04430533726058     -1.98019683964811
  O           1.18355266850190      1.23951772287917     -3.10292934246109
  C           3.12087900641024      2.34292982484502     -0.21659987205002
  C           3.42375877799880      1.30003295290638      0.82925746276396
  C           4.44235167769738      0.36446328253919      0.63389689262602
  C           2.68820221664357      1.23597815838234      2.01663633295647
  C           4.70739869522704     -0.61716780476905      1.58157317989462
  C           2.93702997345311      0.24489851963195      2.95670502368880
  C           3.94752569468861     -0.68597607494457      2.74283910033815
  H           0.26033358483147      1.15045085134415      0.08048011541782
  H           1.65405115032819      3.11548041476800     -1.56161176854411
  H           3.92747668130874      2.37600624420574     -0.95154966077432
  H           3.07315120392378      3.32447438563440      0.25683511942661
  H           5.01916630793424      0.39631033567419     -0.28218871667547
  H           1.90373208778020      1.94938817522971      2.21467140906663
  H           5.49347628906212     -1.33881168906002      1.40103459263811
  H           2.32560245826112      0.20759916276736      3.84802687402646
  H           4.13699639062597     -1.46334174951350      3.47144510301319
  N           1.98991189705185     -0.17116449504768     -1.51083639355500
  C           1.29893785096981     -1.38389809203718     -1.93855587833934
  C           0.13847667960308     -1.69927443451495     -0.94050761106088
  O          -0.53060875845007     -2.71240367726861     -1.17526515013749
  C           2.24675770217587     -2.56464326711697     -2.16318404080662
  C           3.23948273690619     -2.87472988172740     -1.03498350824794
  C           2.56132939863958     -3.22767965541179      0.29032193272823
  C           4.17722717662075     -4.00195104814831     -1.47311086852811
  O          -0.02181953510709     -0.87248579771411      0.00753371925928
  H           2.23683949244652     -0.18537152335288     -0.53311945259667
  H           0.82338368006974     -1.15253007126480     -2.88894337269260
  H           1.61747269884095     -3.43767188736901     -2.34693370744488
  H           2.81793683104801     -2.37420374246750     -3.07666733931231
  H           3.85151151158470     -1.98281219283406     -0.87405951559845
  H           1.98267162632773     -2.39856756455912      0.69341341570177
  H           1.87913697102427     -4.07025577981797      0.16179355813523
  H           3.30842508551131     -3.49833992497543      1.03913645460613
  H           4.69884477904903     -3.75083003054530     -2.39945559433267
  H           4.92839461022304     -4.20960853630593     -0.70763982951881
  H           3.61595741272296     -4.92406388816796     -1.64668592107464
  N          -4.67744648189290     -3.30688776568987      0.68460348049931
  H          -5.32667602115239     -3.02805146543517      1.41500205445853

76
YGGFL B1 B3LYP(D3BJ)/ma-def2-TZVP
  C          -3.90050991907536     -2.17445113032583      0.36073995982908
  C          -3.40773973982108     -1.52379342989748      1.66723437355622
  O          -4.17583242841894     -1.38898768174599      2.62405566700298
  C          -4.64565316711704     -1.13219756069454     -0.50486470754782
  C          -3.75156111939977     -0.09289014577859     -1.14130113226039
  C          -3.86532303385104      1.27759027941206     -0.86246015589419
  C          -2.76458715853425     -0.48715210617464     -2.05914063057324
  C          -3.01420737189244      2.21891705034412     -1.45567299835329
  C          -1.90621430753028      0.43517770066122     -2.64921014857851
  C          -2.00774775273081      1.80064778801185     -2.33740345264825
  O          -1.16861660964723      2.72513976165885     -2.86579661113404
  H          -4.24457091461926     -4.07872728023259      1.02359216386246
  H          -3.03190516025838     -2.54637654552979     -0.20519901781307
  H          -5.16696928936461     -1.70729092783707     -1.28801847537125
  H          -5.42345821869583     -0.64861769068150      0.10954325002876
  H          -4.63222340810158      1.61865785266035     -0.16006924578278
  H          -2.63148899180258     -1.54596407108739     -2.29113617020772
  H          -3.10508978792693      3.28375554901361     -1.23087348264731
  H          -1.13147813968966      0.10450831336821     -3.34197610273392
  H          -0.32871786843471      2.28850616162267     -3.13395395401766
  N          -2.11603391350298     -1.13066970676222      1.68016105666962
  C          -1.48235535950036     -0.56308212584276      2.84265136261994
  C          -1.00931237214002      0.87940435907985      2.69100352217365
  O          -0.23778144288273      1.37324599762535      3.51028643076238
  H          -1.49109758655999     -1.23627107475727      0.85556079453548
  H          -2.19072279540184     -0.59373218686880      3.68451974583745
  H          -0.59158311032931     -1.14725346170778      3.12374233053327
  N          -1.50579236293550      1.56359913583647      1.63002618827040
  C          -1.15140982397387      2.93596936565174      1.37444735624033
  C           0.05938701263790      3.17047745655645      0.46833066206003
  O           0.48685558797555      4.31081693174011      0.30742820828119
  H          -2.08622686360022      1.06542519158819      0.95955801057761
  H          -1.99989478264811      3.46077157732240      0.91389651447410
  H          -0.92364478155984      3.42972219991419      2.32964746898225
  N           0.60900704089865      2.07864805632713     -0.10896464413375
  C           1.75877414885121      2.21707114303320     -0.99223151035710
  C           1.64777540814211      1.05849832155793     -1.99004104759310
  O           1.14713947401120      1.24291245054246     -3.10627932111075
  C           3.10018467044198      2.37755757683006     -0.22563254483511
  C           3.45613965097920      1.30800685602179      0.78201309347152
  C           4.54397082681536      0.44557562917429      0.56372993237179
  C           2.70565361140956      1.14391196602490      1.96082336145206
  C           4.86649438373765     -0.55769853851122      1.48294237718346
  C           3.01326233925464      0.13061473067697      2.87164779032930
  C           4.09612491162130     -0.72337482685434      2.63760744650463
  H           0.23162883958040      1.13308649434054      0.04812333509750
  H           1.62086169304352      3.14010964851467     -1.57089540547030
  H           3.90479077157061      2.47092655126169     -0.97266131631465
  H           3.02182815649373      3.34849105483281      0.28765528251170
  H           5.13548590382924      0.55408731952544     -0.34980941327332
  H           1.86622464057103      1.80177239326893      2.18045628022285
  H           5.71133512529884     -1.22293940687120      1.28584014875271
  H           2.39096641305262      0.02038368947189      3.76263513371569
  H           4.33312288135721     -1.52063585203302      3.34692553222373
  N           2.01271908656441     -0.15590697394406     -1.52895021032090
  C           1.33247198815316     -1.37754612794311     -1.94735010511290
  C           0.12689385218953     -1.65864048834337     -0.98871334773510
  O          -0.52720723772443     -2.68988200966457     -1.20191192599845
  C           2.28191274334598     -2.57125997262305     -2.10257319044205
  C           3.23033413440033     -2.85258232900327     -0.92467193174538
  C           2.50085285237797     -3.10048357780050      0.40166264790974
  C           4.14957831268878     -4.03162167237086     -1.26511472482148
  O          -0.09006859291984     -0.78836864348961     -0.08916844176312
  H           2.30438902955985     -0.16634649245516     -0.55620077697311
  H           0.88727399011028     -1.16974148760189     -2.92983943844943
  H           1.64831017671304     -3.45401712420503     -2.28703683226173
  H           2.89362088025282     -2.41218207864130     -3.00789106834692
  H           3.87302327461259     -1.96433019693125     -0.79343024982116
  H           1.95263237285546     -2.21495656940074      0.75132246979726
  H           1.77023892999125     -3.91942409688711      0.30165056503950
  H           3.22084433699334     -3.36777303376742      1.19160558952666
  H           4.70338115192931     -3.85627632370910     -2.20302151694523
  H           4.88745794495150     -4.20701788072114     -0.46406700728165
  H           3.56531670314245     -4.96036665837437     -1.39014821191199
  N          -4.78690325923893     -3.30420373857181      0.64147254879544
  H          -5.43667358057580     -3.02449132682959      1.38007386737941


VAREID BASIS SET WITH PBE0(D3BJ) Functional for YGGFL ON PREVIOUSLY REPORTED B1 STRUCTURE

76
YGGFL B1 PBE0(D3BJ)/ma-def2-SVP
  C          -3.95376583171718     -2.15124107882783      0.31820283848719
  C          -3.44197725161831     -1.55043743186297      1.63284743451113
  O          -4.19420676806742     -1.45190410646339      2.60060036613627
  C          -4.66828584726279     -1.06918280550030     -0.51034841971567
  C          -3.75365822859565     -0.05258285521198     -1.14031486875232
  C          -3.84707137251753      1.31797094491664     -0.87148851248648
  C          -2.77397057084889     -0.46425067903966     -2.05298535177703
  C          -2.98404157408730      2.24142654035208     -1.46645553510797
  C          -1.90614651236742      0.44078258436511     -2.64748293208776
  C          -1.98600382175930      1.80649715323251     -2.34480561841004
  O          -1.13903927959646      2.70806574297895     -2.87627755914342
  H          -4.34137674684499     -4.05342845563491      0.92313007507269
  H          -3.09554164992282     -2.52925157865638     -0.26132696254507
  H          -5.22380976778618     -1.60931091524520     -1.29465775719473
  H          -5.41985180280724     -0.57073383510345      0.12419979631915
  H          -4.61150837113892      1.67435312653617     -0.17363826364633
  H          -2.65521984666767     -1.52641171137536     -2.28100544729686
  H          -3.05926810470136      3.30893550219200     -1.24732028610445
  H          -1.13695274225437      0.09549310989002     -3.34065944604113
  H          -0.30663786828507      2.25520155047807     -3.13343787956865
  N          -2.15678591189965     -1.15423282780493      1.64030203641666
  C          -1.52172353229912     -0.62476193595697      2.80924623581639
  C          -1.01828746172916      0.80132937599058      2.68125015138491
  O          -0.23433533298869      1.26572111253344      3.49894124786555
  H          -1.53285626058303     -1.24314884763268      0.81107080738316
  H          -2.24023753899949     -0.65036621088121      3.64326516474465
  H          -0.64917187949064     -1.23310639814710      3.09545046633248
  N          -1.50931777425360      1.50937063152224      1.63992878825312
  C          -1.14253077847694      2.87493740474324      1.41946158817616
  C           0.04939894613785      3.12012913660773      0.50532132505392
  O           0.47079823807836      4.25834113221980      0.34678252314484
  H          -2.10205198325437      1.03214709650499      0.96524207117569
  H          -1.98958581069112      3.43010109418791      0.99253510817950
  H          -0.89024185779994      3.33536814567438      2.38560279422407
  N           0.59406140302565      2.03774195851429     -0.08348143419625
  C           1.72004684772228      2.19976139425373     -0.97886942955976
  C           1.62650645950387      1.03683277367872     -1.96346716474430
  O           1.14323091297484      1.20459723043403     -3.08508541170513
  C           3.05856265856402      2.40355689189200     -0.23674607577218
  C           3.48841983427603      1.33376494722723      0.73125560447576
  C           4.62140627545203      0.55059439542639      0.47069239340903
  C           2.77137584309505      1.08706435427836      1.91283724378429
  C           5.02466796284697     -0.45146623402206      1.35258554798178
  C           3.16229467019476      0.07494740961176      2.78717076536467
  C           4.29115848582239     -0.69686222516726      2.51254286041177
  H           0.21279788614884      1.08971807130505      0.05597570287336
  H           1.54977599071345      3.11529779638861     -1.56326053470579
  H           3.84387318247891      2.55705605893706     -0.99354497691176
  H           2.94059410027905      3.35745072579584      0.30076121804524
  H           5.18889067709566      0.72421112171120     -0.44825557509303
  H           1.89258356683440      1.68142086020741      2.16549153777140
  H           5.90843337465049     -1.05286223644081      1.12378788962525
  H           2.56802714685524     -0.09951808254571      3.68714613322981
  H           4.59499867553944     -1.49219858869764      3.19787259023788
  N           1.98844709228683     -0.16510365190476     -1.48322077072788
  C           1.33313508642655     -1.38559099465795     -1.90946904992507
  C           0.10608176790857     -1.66737650086560     -0.99223688130161
  O          -0.54138921416826     -2.69183119406379     -1.22768291311383
  C           2.28383690864384     -2.57306028542092     -2.02990992973801
  C           3.19629287225071     -2.84096041928660     -0.83083289495033
  C           2.43468391218593     -3.10037162025500      0.46595706788457
  C           4.13757132134305     -3.99991841949622     -1.14356812767400
  O          -0.13296404091970     -0.80267371765376     -0.09918260748848
  H           2.26337991474471     -0.16331412314267     -0.50540552373739
  H           0.91402742684791     -1.18475378400900     -2.90580869647588
  H           1.65394399410851     -3.45695199982493     -2.22340681108926
  H           2.91772595131917     -2.42313737211878     -2.92074093515189
  H           3.82250421959186     -1.94337078695664     -0.67942111753044
  H           1.84734451908488     -2.23015178448526      0.79133465892781
  H           1.73194186098384     -3.94076951952505      0.34863966678031
  H           3.13399948011655     -3.34222130522598      1.28149699274901
  H           4.71764098055651     -3.81480409577830     -2.06221137736561
  H           4.85204652144512     -4.16762274904287     -0.32142074646029
  H           3.57188164556241     -4.93596736623524     -1.28910428413273
  N          -4.86519339490068     -3.25370236218261      0.57441995847018
  H          -5.48575188239527     -2.97480428223779      1.33611945872911

76
YGGFL- B1 PBE0(D3BJ)/def2-TZVP
  C          -3.77355960526061     -2.14423041060736      0.38941391511927
  C          -3.37440495370796     -1.43038926121462      1.68004160132522
  O          -4.20517481707664     -1.23672629666174      2.56198766101770
  C          -4.55131938404905     -1.18357192623954     -0.51867436569925
  C          -3.69503124912120     -0.13531795682068     -1.16689352430447
  C          -3.83434239811302      1.22227547354305     -0.89696648950124
  C          -2.70767798285379     -0.51292870533067     -2.07432247677656
  C          -3.00258367222900      2.17011213391859     -1.48251815130124
  C          -1.87523762192174      0.41683515387684     -2.66440819724947
  C          -1.99681409347297      1.77005223571076     -2.35560352714036
  O          -1.17049211265398      2.70018305442194     -2.87930792595872
  H          -4.02039291490936     -4.02433932324402      1.10197873353405
  H          -2.87475960752240     -2.47987081571309     -0.13658453992017
  H          -5.02559753473735     -1.80737812274511     -1.28201202788802
  H          -5.35314358524534     -0.72015596732009      0.06464216065783
  H          -4.60212941730509      1.54733647303987     -0.20082136891921
  H          -2.55541871248775     -1.56348540818381     -2.29490771889272
  H          -3.11121923896912      3.22547096802389     -1.25983396964624
  H          -1.10082079970447      0.10366988462759     -3.35401793252794
  H          -0.32990735474836      2.26603383109138     -3.12949545419117
  N          -2.08667374776513     -1.06380302753171      1.77077461798760
  C          -1.55356488299557     -0.43905516873592      2.94287672135293
  C          -1.07383882869923      0.98807030197826      2.76588863204290
  O          -0.38916438375800      1.52447219381129      3.62296317304115
  H          -1.41297176442919     -1.22350188246594      1.00057542244515
  H          -2.32822362822066     -0.43049932762289      3.71337953564056
  H          -0.69766043901947     -1.00027993029547      3.32704387089462
  N          -1.46812261809873      1.60593925703168      1.63478925333945
  C          -1.10852287663887      2.96270844497915      1.35874968965728
  C           0.09462301429626      3.17665957044825      0.45585033513027
  O           0.51922463179320      4.30510109615230      0.26776137453038
  H          -2.01507536341507      1.08404652814960      0.96490040527320
  H          -1.94492700066211      3.48925721022122      0.89577664306416
  H          -0.87782873273027      3.45630317309748      2.30373673677702
  N           0.63914872763588      2.07632949529320     -0.09047890564380
  C           1.78069165383141      2.19121821639546     -0.96993184523904
  C           1.64898447035299      1.03722912679101     -1.95693120527126
  O           1.19184407162266      1.22954182193447     -3.08209318206032
  C           3.11474196891559      2.32823958278733     -0.20501368325973
  C           3.40487695806859      1.29426185750109      0.84474680858043
  C           4.40261845303884      0.33987787676697      0.65325695069542
  C           2.67692229695811      1.25498329363135      2.03446021910511
  C           4.65214236747263     -0.63714266382714      1.60546843175862
  C           2.90981144969020      0.26836180045218      2.97908428095578
  C           3.89759651716999     -0.68251275163076      2.76782247198378
  H           0.26955840336579      1.14573159732889      0.10493810695893
  H           1.65431109630750      3.10736215669362     -1.54812472283206
  H           3.92556473437117      2.35174126121242     -0.93843307094749
  H           3.07148808941239      3.31484372170622      0.26394492421401
  H           4.97719072040988      0.35479411229617     -0.26750739723634
  H           1.90832989330419      1.99056974078454      2.23143263773800
  H           5.42591145486547     -1.37565049826867      1.42740346524762
  H           2.30243568146443      0.25109719988223      3.87653179006081
  H           4.07587505503091     -1.45886733491763      3.50319200244060
  N           1.96431146430840     -0.17314916043211     -1.47544034724022
  C           1.28058662166269     -1.37454714069086     -1.91196982156831
  C           0.14225974740242     -1.71150874915920     -0.90795046766213
  O          -0.51875514617163     -2.72428594290793     -1.14397654022152
  C           2.21970380123172     -2.54444975085471     -2.17664047779021
  C           3.22308953254173     -2.87717988403483     -1.07553197527711
  C           2.56254384998475     -3.26852023470655      0.23888997412000
  C           4.15615875738393     -3.98105572648585     -1.55406234962967
  O          -0.01020319134495     -0.89700029170706      0.04684355731640
  H           2.18960798359846     -0.18310268483883     -0.49040687708033
  H           0.78557717360379     -1.12582792776161     -2.85167060589596
  H           1.58323970998310     -3.41387026562457     -2.36747089611361
  H           2.77696962754493     -2.33722721633437     -3.09738793858433
  H           3.83233233140774     -1.98262651583518     -0.89681230501091
  H           1.97736993983397     -2.45373840369569      0.66822494077357
  H           1.88474419761121     -4.11415632941215      0.09316143796734
  H           3.31784955558424     -3.55339640915017      0.97671239038906
  H           4.66618229030781     -3.70085745427328     -2.48017845341686
  H           4.91787931766372     -4.20875652019596     -0.80279347782643
  H           3.59543550577766     -4.90122799251056     -1.74827163865355
  N          -4.60337425417598     -3.30521393167103      0.68841433952580
  H          -5.25319920259630     -3.02485453392090      1.41871664171597

76
YGGFL B1 PBE0(D#BJ)/def2-TZVPP
  C          -3.79205254245706     -2.14087939682797      0.38432894438647
  C          -3.38160460663637     -1.43792420396974      1.67740305611117
  O          -4.20547316456266     -1.24864861486161      2.56666933276295
  C          -4.56626308376561     -1.16838789206103     -0.51467248832228
  C          -3.70415702896336     -0.12556627304102     -1.16416262377378
  C          -3.83849656798828      1.23334733150511     -0.89832111743679
  C          -2.71750014374618     -0.50962791164336     -2.06958005284668
  C          -3.00308549158727      2.17642302621068     -1.48628528044997
  C          -1.88138306494326      0.41532683425719     -2.66198925650101
  C          -1.99821236340606      1.76998670425788     -2.35756695892644
  O          -1.16770353881408      2.69500286629701     -2.88335615786433
  H          -4.04994312142036     -4.02587038822785      1.08006346929470
  H          -2.89862426295619     -2.47936554427689     -0.14719201300608
  H          -5.05113935971532     -1.78409085469010     -1.27692906749495
  H          -5.35969484343023     -0.70030316969101      0.07505981461617
  H          -4.60504871206027      1.56307840695148     -0.20405569957864
  H          -2.56900122902042     -1.56064455155152     -2.28739959134062
  H          -3.10766826275671      3.23211659240512     -1.26647045484674
  H          -1.10794114584207      0.09728693863084     -3.34943754316262
  H          -0.32979835794624      2.25860821122974     -3.13046032755656
  N          -2.09260065481554     -1.07452587453017      1.76115488570880
  C          -1.54973054762544     -0.45713146032558      2.93266205408272
  C          -1.07301421550095      0.97160217804789      2.76049197893112
  O          -0.38893820399715      1.50651221109253      3.61907842988893
  H          -1.42501238030402     -1.22945840471106      0.98672481177734
  H          -2.31631846261063     -0.45462888672835      3.71013446793708
  H          -0.69017735034201     -1.01952178065302      3.30459923598375
  N          -1.46861626810292      1.59196148021873      1.63142797954388
  C          -1.11140513330145      2.94993179430745      1.35889417430373
  C           0.09151640760864      3.16773895100446      0.45690937659307
  O           0.51389870685514      4.29734550619335      0.27029250676950
  H          -2.01172953202120      1.07023292480922      0.95972419049614
  H          -1.94793277061887      3.47592997392610      0.89719712015318
  H          -0.88191348807982      3.44135040761187      2.30451961746985
  N           0.63869605314962      2.06923505298431     -0.09053154444176
  C           1.77835556547151      2.18903744189786     -0.97179451556239
  C           1.64770532413771      1.03567114367178     -1.95936992872648
  O           1.18808534453602      1.22717786631463     -3.08371764457351
  C           3.11357353026499      2.32910932471833     -0.20971284497424
  C           3.41177384545653      1.29507419038316      0.83782017247124
  C           4.41842232107893      0.35041113646285      0.64479561751096
  C           2.68556710627919      1.24815059285041      2.02836763258255
  C           4.68048176429178     -0.62285399981040      1.59749747953380
  C           2.93071737714194      0.26477886485578      2.97325909925938
  C           3.92881974935536     -0.67515822461909      2.76143270426578
  H           0.26979874903476      1.13798123532865      0.10025413395558
  H           1.64835385670620      3.10502687080601     -1.54801456231727
  H           3.92200774014080      2.35744377985484     -0.94452607260178
  H           3.06762753540680      3.31405132566732      0.26084517752505
  H           4.99137911362589      0.37121237239227     -0.27609142767488
  H           1.90994616220838      1.97513718470270      2.22595663905377
  H           5.46154504276819     -1.35254989095643      1.41878326518975
  H           2.32561591746010      0.24163735950285      3.87136891270592
  H           4.11710499290144     -1.44793014148858      3.49716331900470
  N           1.96611127762284     -0.17415656697921     -1.47856200024759
  C           1.28350010748911     -1.37643347845329     -1.91403919946322
  C           0.13929624003958     -1.70924685419100     -0.91522129627676
  O          -0.52175069905088     -2.72170515371855     -1.15267857105618
  C           2.22386832215801     -2.54796298051659     -2.16766472403415
  C           3.22465518146705     -2.87046498977171     -1.06113615345763
  C           2.56096682035006     -3.25006044496046      0.25517818048428
  C           4.15798238098299     -3.97944597616732     -1.52688731776399
  O          -0.01746901497366     -0.89266528187252      0.03719117577609
  H           2.19454230683188     -0.18351668179661     -0.49524289199957
  H           0.79423739904333     -1.13154717353678     -2.85690327828991
  H           1.58893201672274     -3.41884171036938     -2.35283205257216
  H           2.78298765425202     -2.34785299791209     -3.08796528213336
  H           3.83327461563354     -1.97524086554664     -0.88928857210133
  H           1.97383316808016     -2.43282976564136      0.67537339715562
  H           1.88528510096898     -4.09748710482888      0.11504093567410
  H           3.31395589841504     -3.52688803367527      0.99734609833504
  H           4.66939178492250     -3.70951290174183     -2.45447953319652
  H           4.91768795389427     -4.20002790594359     -0.77246620951355
  H           3.59700528499448     -4.90043272861385     -1.71242887921194
  N          -4.62881017630823     -3.29782503754261      0.67909029245107
  H          -5.27069593007773     -3.02125598290604      1.41626345555242

76
YGGFL B1 PBE0(D3BJ)/ma-def2-TZVP
  C          -3.80629719233821     -2.12862409239453      0.40589951003109
  C          -3.36287976691138     -1.44757163289725      1.69998080605177
  O          -4.16808078712492     -1.25807511632545      2.60641184069859
  C          -4.56702351100977     -1.12694540625109     -0.47231133962250
  C          -3.69144945751762     -0.09971656553595     -1.13050043362695
  C          -3.82830674955099      1.26517539859053     -0.89735889703727
  C          -2.70195411893829     -0.50383790208816     -2.02297242175088
  C          -2.99532117439563      2.19491130769002     -1.50958215001756
  C          -1.87048737709236      0.40749837826541     -2.64273848648108
  C          -1.99059895723063      1.76908590254394     -2.37235709080343
  O          -1.16470563457838      2.68405192487494     -2.92263039519622
  H          -4.10137676113663     -4.01690732034880      1.08420088146465
  H          -2.92678623296638     -2.48245443099044     -0.14008062710988
  H          -5.08103823775123     -1.72265815370141     -1.23270765604461
  H          -5.33909597074789     -0.64217468522630      0.13337068851817
  H          -4.59709786853077      1.61106360537145     -0.21231352103724
  H          -2.55164643262530     -1.55987061704516     -2.21768141520754
  H          -3.10075770871804      3.25616308833072     -1.31479279404289
  H          -1.09752250482701      0.07250284339694     -3.32363256624252
  H          -0.32307484389185      2.24507035938112     -3.16093418177511
  N          -2.06970965330238     -1.09598701844602      1.76264434857799
  C          -1.50425500388252     -0.48009243622839      2.92454865513008
  C          -1.06298077018355      0.96089432857899      2.75586034235865
  O          -0.39431764736756      1.50992199785793      3.61783692306852
  H          -1.41340491447612     -1.25459419140634      0.97792409859641
  H          -2.24448882765800     -0.50301046372952      3.72739989572346
  H          -0.61978001076072     -1.02867883164712      3.25891870281617
  N          -1.46481577354631      1.57265011787831      1.62427047951979
  C          -1.12441196199863      2.93406293848208      1.34622043688371
  C           0.07530262796966      3.16007574528143      0.44117211864140
  O           0.49027761935283      4.29269739465321      0.25417754155545
  H          -2.00108627251848      1.04166747366996      0.95264451295849
  H          -1.96834214680557      3.44808553597958      0.88278058670213
  H          -0.89941030191058      3.43259044298409      2.29000750559944
  N           0.62728545371591      2.06560033950843     -0.10916863527372
  C           1.77300350524420      2.18655954550684     -0.98283204837559
  C           1.65450747792210      1.02935054170019     -1.96778957257527
  O           1.20312754056394      1.21697529796867     -3.09635139251112
  C           3.10238180368195      2.32847253573835     -0.20908844860120
  C           3.38253021839095      1.30296069477327      0.85208347931658
  C           4.37204084562174      0.33832705297910      0.67145897449138
  C           2.65371920760617      1.28604883740523      2.04155717603798
  C           4.61225261830447     -0.62957241042523      1.63544491572615
  C           2.87764768567055      0.30864777287426      2.99829557884481
  C           3.85666254574934     -0.65379078646539      2.79797430460860
  H           0.26763506479597      1.13202232015643      0.09005257180307
  H           1.64557698281621      3.10110482385674     -1.56318640007784
  H           3.91863405485063      2.34491271630027     -0.93665394230385
  H           3.05783999017546      3.31874063253157      0.25201747283091
  H           4.94790435539507      0.33838297488509     -0.24862871591648
  H           1.89283871714208      2.03200057055265      2.22931526146696
  H           5.37965805267186     -1.37718028385732      1.46746965836359
  H           2.27055591304114      0.30748306119187      3.89618616641265
  H           4.02786285117042     -1.42267810025381      3.54300356389622
  N           1.97352862943557     -0.17855645634423     -1.48296893341782
  C           1.30076086463799     -1.38463959168849     -1.92522298504361
  C           0.15831245826110     -1.72857997409711     -0.92916653364844
  O          -0.50104212358530     -2.74044479077128     -1.17577567518897
  C           2.25212112111986     -2.54613674103199     -2.18484030918479
  C           3.24766838608006     -2.87918086882175     -1.07640898799790
  C           2.57819816069748     -3.29040582034522      0.22714599849987
  C           4.19626746163406     -3.96890340290761     -1.55676547482029
  O          -0.00121149622721     -0.92030173096523      0.02965696621488
  H           2.19016479508030     -0.18762777553851     -0.49579967924848
  H           0.81126538898913     -1.13926841124111     -2.86872663471559
  H           1.62555050269516     -3.41999934791782     -2.38840845663411
  H           2.81721390000358     -2.32820103958008     -3.09839277911027
  H           3.84650954746994     -1.98060529442609     -0.88328150140788
  H           1.97912305366186     -2.48649784681801      0.65755972512594
  H           1.91239243448799     -4.14292266349612      0.06606681989340
  H           3.32910463862920     -3.57383074922597      0.97027719542054
  H           4.71435776922118     -3.67335501822096     -2.47367909648704
  H           4.95147038751999     -4.19839649141463     -0.79933475496161
  H           3.64643919745561     -4.89205991616061     -1.76800808803491
  N          -4.66506059185335     -3.26923887674439      0.69575581721314
  H          -5.30224504497313     -2.98770524871873      1.43640150046985

***************************************************************************

Experimental IR Action Spectrum of [YGGFL-H]-

Wavelength cm-1	Intensity
1255	1.655113416569094
1256	0.40486279436050876
1257	0.03020176991165053
1258	0.006880215717839659
1259	0.
1260	0.
1261	0.
1262	0.
1263	0.03766093354807652
1264	0.048637143872571016
1265	0.04657030936208393
1266	0.10432705631953813
1267	0.17576608356804552
1268	0.3492540759243259
1269	0.34499521641143005
1270	0.014379039503959504
1271	0.
1272	0.
1273	0.
1274	0.
1275	0.014153320985050934
1276	0.05782836188149447
1277	0.12115493258195721
1278	0.
1279	0.
1280	0.
1281	0.022406064604744494
1282	0.05774673787803374
1283	0.
1284	0.
1285	0.
1286	0.022670249591858503
1287	0.
1288	0.
1289	0.
1290	0.
1291	0.
1292	0.
1293	0.
1294	0.
1295	0.
1296	0.
1297	0.
1298	0.
1299	0.0014968653676214957
1300	0.02402746379353792
1301	0.05473438743603946
1302	0.09201423907828056
1303	0.037505975606128304
1304	0.
1305	0.
1306	0.
1307	0.
1308	0.
1309	0.
1310	0.
1311	0.
1312	0.
1313	0.
1314	0.050111178067152144
1315	0.029070835442548227
1316	0.008030492817944313
1317	0.
1318	0.
1319	0.
1320	0.
1321	0.
1322	0.0009553237156397637
1323	0.019188397335873825
1324	0.037421470956107886
1325	0.0948084947897131
1326	0.21283012449879796
1327	0.30841191604483104
1328	0.3392560512314665
1329	0.29687967542673405
1330	0.59875257543666
1331	1.2400564236834293
1332	1.952142612468523
1333	4.35582994518107
1334	6.12234861985557
1335	8.227279193227393
1336	9.859760036103532
1337	11.01891088834541
1338	13.033709841587442
1339	13.11679638664363
1340	12.902537047756702
1341	11.832469117916364
1342	9.051497080736858
1343	6.9196325342729725
1344	3.722194864995992
1345	2.0009431318719946
1346	1.4725978433898195
1347	1.1408605744035334
1348	0.3953590335041194
1349	0.24432295567194848
1350	0.1694593917591506
1351	0.033811996032830756
1352	0.
1353	0.
1354	0.03473597212083591
1355	0.055186386914353736
1356	0.
1357	0.005875289031886659
1358	0.07877940375509943
1359	0.4402903260190631
1360	0.26138137929494376
1361	0.21385340465087896
1362	0.008075509044840723
1363	0.16894927333021298
1364	0.13257275376231956
1365	0.020330123839686583
1366	0.17865588723516623
1367	0.14925987294687057
1368	0.06963826015528753
1369	0.04778735621727649
1370	0.09660199877372719
1371	0.2053345555613228
1372	0.5501216277375922
1373	1.1627814073775207
1374	1.7114776109457583
1375	1.0397731723513723
1376	0.357906878526114
1377	0.19140497809664242
1378	0.03621942856349758
1379	0.01867482157759235
1380	0.
1381	0.
1382	0.
1383	0.
1384	0.19812793940599677
1385	0.0675795643579132
1386	0.03806348808916232
1387	0.0684471152394619
1388	0.08179337545428239
1389	0.
1390	0.
1391	0.
1392	0.
1393	0.
1394	0.007324522685308924
1395	0.021857294257135042
1396	0.03086390702365608
1397	0.
1398	0.
1399	0.
1400	0.
1401	0.
1402	0.
1403	0.
1404	0.
1405	0.
1406	0.035122995916780766
1407	0.06382704017621839
1408	0.00078260911086277
1409	0.
1410	0.
1411	0.
1412	0.
1413	0.
1414	0.
1415	0.
1416	0.
1417	0.
1418	0.
1419	0.
1420	0.
1421	0.
1422	0.
1423	0.
1424	0.
1425	0.
1426	0.
1427	0.
1428	0.
1429	0.
1430	0.
1431	0.
1432	0.
1433	0.
1434	0.
1435	0.
1436	0.
1437	0.
1438	0.
1439	0.
1440	0.
1441	0.
1442	0.
1443	0.
1444	0.
1445	0.
1446	0.
1447	0.
1448	0.
1449	0.
1450	0.
1451	0.
1452	0.
1453	0.
1454	0.
1455	0.
1456	0.
1457	0.
1458	0.
1459	0.
1460	0.
1461	0.
1462	0.
1463	0.
1464	0.
1465	0.
1466	0.
1467	0.
1468	0.
1469	0.
1470	0.
1471	0.
1472	0.
1473	0.
1474	0.
1475	0.
1476	0.
1477	0.
1478	0.
1479	0.
1480	0.
1481	0.
1482	0.
1483	0.2537484449726837
1484	0.1585661184045003
1485	0.
1486	0.
1487	0.
1488	0.
1489	0.
1490	0.
1491	0.
1492	0.
1493	0.
1494	0.
1495	0.
1496	0.
1497	0.
1498	0.
1499	0.
1500	0.
1501	0.
1502	0.861932599221295
1503	0.4994220200889003
1504	1.0069432264284088
1505	2.380404123071914
1506	1.0313284663639024
1507	0.
1508	0.
1509	0.
1510	0.24177844675717583
1511	0.2177126427378765
1512	1.1853173544203242
1513	3.2474048148045958
1514	5.372726951750579
1515	10.552403620587636
1516	16.38834875231429
1517	11.060714315556417
1518	4.964958964311648
1519	1.0052413072073176
1520	0.5585229141276061
1521	1.3305806885410576
1522	2.541020445757561
1523	3.4867905849524337
1524	3.5711057911724655
1525	3.1680815361646566
1526	10.819597362074845
1527	15.708712031673265
1528	19.825255439562056
1529	27.810497841751555
1530	39.387261116265684
1531	45.4980777621045
1532	46.62173607099665
1533	36.51713466093982
1534	8.867403765780121
1535	2.840128737297354
1536	2.004532922206205
1537	0.6370456504623772
1538	0.3590945059316224
1539	0.5270527109887969
1540	0.30454980034681944
1541	1.6954163183834559
1542	2.991315307851326
1543	1.2182950593882689
1544	1.003754254139898
1545	0.5407625301259648
1546	0.38711493494376775
1547	0.
1548	0.
1549	0.
1550	0.
1551	0.
1552	0.
1553	0.
1554	0.
1555	0.
1556	0.
1557	0.
1558	0.
1559	0.15177554355385142
1560	0.
1561	0.
1562	0.
1563	0.
1564	0.
1565	0.
1566	0.
1567	0.
1568	0.17396116947848111
1569	0.23091909233995436
1570	0.05784433559333384
1571	0.047624960494673685
1572	0.26393205593946495
1573	1.01638301781413
1574	3.8076112716037347
1575	8.019445305368905
1576	9.973286757072339
1577	8.686070312738448
1578	7.634437301425491
1579	2.389565572969384
1580	0.489457041274476
1581	0.23771451019089662
1582	0.
1583	0.
1584	0.
1585	0.
1586	0.
1587	0.
1588	0.
1589	0.
1590	0.
1591	0.
1592	0.
1593	0.
1594	0.
1595	0.
1596	0.
1597	0.
1598	0.
1599	0.
1600	0.
1601	0.
1602	0.
1603	0.
1604	0.
1605	0.
1606	0.
1607	0.
1608	0.
1609	0.
1610	0.
1611	0.
1612	0.
1613	0.
1614	0.
1615	0.
1616	0.
1617	0.22109346510144362
1618	0.09808342508482042
1619	1.338738968905329
1620	4.386491384041695
1621	1.266909564919226
1622	0.5491779055149486
1623	0.
1624	1.1297833960605466
1625	0.1458297095717514
1626	0.
1627	0.
1628	0.
1629	1.4317810460943972
1630	0.
1631	0.2742790785229213
1632	0.5386025576475684
1633	0.014840958083511008
1634	0.5433501877927653
1635	0.7874219029744945
1636	1.433286120935179
1637	0.2845164361675193
1638	0.
1639	0.
1640	0.
1641	0.
1642	0.1581748296120661
1643	0.40379560336199877
1644	2.2432946472917576
1645	4.018989316432146
1646	31.900008630708363
1647	127.8065462373963
1648	185.5991946886816
1649	156.24631432327948
1650	79.43295872506427
1651	27.722491149369947
1652	2.8988513587699796
1653	2.5554469876935357
1654	7.038973827402626
1655	18.028262965055696
1656	23.185771776307547
1657	25.497715717110623
1658	26.82999625271956
1659	24.886812540695946
1660	39.23950508229218
1661	76.59966696193678
1662	80.48980369369968
1663	60.64262051493183
1664	32.46794881248213
1665	13.196007606363167
1666	5.339076207261364
1667	5.968037002809135
1668	13.470754952300894
1669	30.823228939577426
1670	53.799113343527225
1671	77.20463690321505
1672	113.49120654769878
1673	137.22953330333596
1674	144.69930296591218
1675	122.03125849020606
1676	112.1030175810538
1677	57.839935533287935
1678	50.367526684607085
1679	27.446311522383823
1680	41.16113192931972
1681	77.77691906360172
1682	104.16575315365967
1683	178.83022884995765
1684	154.3518178470563
1685	92.51143206464826
1686	30.54291128456145
1687	6.085009179360194
1688	1.613214670668111
1689	0.8029967116549221
1690	0.09694174246706279
1691	1.021502647157578
1692	1.1250215881504089
1693	1.6019614031592753
1694	0.34670932263467563
1695	0.582016843434221
1696	0.06433241910111749
1697	0.30432829934373373
1698	0.43592443030565997
1699	1.1617370344533904
1700	0.
1701	0.
1702	0.
1703	0.
1704	0.5273996714685019
1705	0.6227787557057601
1706	0.7392470434779734
1707	0.01475005987659928
1708	0.2828670450695244
1709	0.
1710	0.
1711	0.
1712	0.2141576478924725
1713	0.
1714	0.
1715	0.6620181669129751
1716	0.20088737043844854
1717	0.
1718	0.3625357721981424
1719	0.4628179580934354
1720	0.2208831200478751
1721	0.
1722	0.
1723	0.
1724	0.
1725	0.03293973605531497
1726	0.18524818737566126
1727	0.11198948569878749
1728	0.0387307840219137
1729	0.
1730	0.
1731	0.
1732	0.
1733	0.
1734	0.
1735	0.
1736	0.13955918040158113
1737	0.14843502129513084
1738	0.07897720801632717
1739	0.009519394737523518

***************************************************************************

Experimental IR Action Spectrum of [YGGFL + DIP - H]-

Wavelength cm-1	Intensity
1257	0.170948063
1258	0.025712627
1259	0
1260	0.173135759
1261	0.212521602
1262	0.221767329
1263	0.292464608
1264	0.450239634
1265	0.915994896
1266	1.909891474
1267	1.928557539
1268	2.37843251
1269	1.232468586
1270	0.81590195
1271	0.449245383
1272	0.963026529
1273	1.772607271
1274	4.570349134
1275	13.21256847
1276	20.3022645
1277	18.05065207
1278	11.10653477
1279	4.66919792
1280	0.941678618
1281	0.265726316
1282	0.163587036
1283	0.035772243
1284	0
1285	0.266938626
1286	1.03487932
1287	0.874762149
1288	0.740594441
1289	0.133628087
1290	0.109811064
1291	0.079562738
1292	0.035292515
1293	0
1294	0
1295	0.019517914
1296	0.076132568
1297	0.109937867
1298	0.136291297
1299	0.085689308
1300	0.035087318
1301	0
1302	0.281085654
1303	0.345511042
1304	0.310752608
1305	0.203406138
1306	0.177656376
1307	0.418430056
1308	0.081866924
1309	0
1310	0
1311	0
1312	0
1313	0
1314	0.009780163
1315	0.038833922
1316	0.076158056
1317	0.196080384
1318	0.316002713
1319	0.264200039
1320	0.077040669
1321	0.085525588
1322	0.072217221
1323	0.058908854
1324	0.045600486
1325	0.032292119
1326	0.018983751
1327	0.005675384
1328	0
1329	0
1330	0.02218723
1331	0.067781341
1332	0
1333	0
1334	0
1335	0.002185846
1336	0.061042533
1337	0.2230305071971339
1338	1.1297155092164175
1339	3.3424117626293444
1340	1.2368526147008834
1341	0.8425104094821088
1342	0.
1343	0.
1344	0.41856795146029946
1345	1.584594848865538
1346	2.861965961621859
1347	4.3503885729381215
1348	7.498730448292516
1349	5.658775574919828
1350	1.7317237004944661
1351	0.8596890719233818
1352	0.39799032862740025
1353	0.5639155751914904
1354	0.08200774874131543
1355	0.
1356	0.
1357	0.25881998450553584
1358	0.0775617750530285
1359	0.13992523372264143
1360	0.
1361	0.
1362	0.
1363	0.
1364	0.17920627767131514
1365	0.3352672088760291
1366	1.111613994044601
1367	0.2023072721172684
1368	0.8386689834247978
1369	1.6689507265916714
1370	6.352517465673378
1371	4.137474544164743
1372	0.2598638737056717
1373	0.031017179213584933
1374	0.247749115099249
1375	0.23086012610913137
1376	0.15152410815686498
1377	0.04549619326095747
1378	0.16717415388051304
1379	0.22330136915533322
1380	0.5698753701976245
1381	0.8700084628861995
1382	1.2361950841244846
1383	0.6359768605072492
1384	1.0590362232786361
1385	0.49772480111645967
1386	0.7133598811957598
1387	0.25966157212383806
1388	0.12885195417859197
1389	0.5347375499743806
1390	0.9515830527350193
1391	0.9659399040684524
1392	0.9724330510018244
1393	0.5525275122867485
1394	0.5821273668802669
1395	0.12250225807830428
1396	3.093441991002341
1397	14.863742507141948
1398	37.59746934782611
1399	63.1425756438407
1400	88.52329365504326
1401	106.76010644650044
1402	80.55028311088819
1403	39.4187362835428
1404	6.203133447651494
1405	7.380316377639987
1406	7.037409523134588
1407	4.629388688243582
1408	2.3726425899512007
1409	1.35049653361652
1410	1.2980120355595703
1411	1.0857260738552574
1412	1.1657971395908784
1413	0.9108675005889487
1414	1.3906043908717831
1415	1.1964601754319042
1416	0.9315516632183097
1417	0.21081541178701782
1418	0.3850696841263089
1419	0.6676228000309089
1420	0.
1421	0.
1422	0.
1423	0.
1424	0.
1425	0.
1426	0.
1427	0.
1428	0.
1429	0.
1430	0.
1431	0.08607673438934646
1432	0.171251556454651
1433	0.2484178556998518
1434	0.4533009505020402
1435	0.16864067144229228
1436	0.3660851719131701
1437	0.14778532812393644
1438	0.06881611032783874
1439	0.32920850964217485
1440	0.560718711143499
1441	0.8853929471500077
1442	0.7512425447548544
1443	0.3994514376311814
1444	0.0010565188070797416
1445	0.12787466956050006
1446	0.30449149403019293
1447	0.009602769283339129
1448	0.19389457565360213
1449	0.1597349438948782
1450	0.25747202983885803
1451	1.032432337875583
1452	1.482754447631928
1453	1.0230266586383636
1454	0.6294656047456706
1455	0.2202603970681633
1456	0.01689035014783376
1457	0.
1458	0.
1459	0.09605764989299002
1460	0.
1461	0.
1462	0.
1463	0.
1464	0.
1465	0.
1466	0.
1467	0.5709077357039348
1468	0.2204931736199065
1469	0.20594136465915105
1470	1.01186912048375
1471	2.8861797870418484
1472	4.7417743991371335
1473	5.1285987616903626
1474	5.9783002713688145
1475	3.513943880515418
1476	2.0405843534937778
1477	2.0446315716417205
1478	2.100177438947572
1479	4.70323002777982
1480	9.84966114849831
1481	11.152604778531451
1482	10.471277933955399
1483	14.106692039553122
1484	12.016069464252718
1485	11.897327954796918
1486	12.23865415389518
1487	11.443260371698425
1488	12.731356361864465
1489	17.334108947215498
1490	23.812336523422033
1491	40.72804033493614
1492	38.0039986795722
1493	35.90799548927076
1494	31.772137006773345
1495	38.345702389276255
1496	26.88521160916061
1497	31.17888280366652
1498	15.560738661905438
1499	5.318269454028492
1500	2.4288232544504567
1501	1.5161193380776639
1502	0.40372606988678933
1503	0.25470728485556354
1504	1.0173036247656495
1505	1.5160625024266436
1506	0.40192483556883474
1507	0.7358418125892847
1508	0.5958966043363317
1509	0.6942845693309327
1510	0.9302849601802594
1511	0.20677323764578542
1512	0.
1513	0.1264136164231662
1514	0.32953665310829594
1515	0.6622287019650356
1516	2.840228482927266
1517	2.069483899947081
1518	2.2263389678566696
1519	1.21103034282616
1520	0.6748148369451377
1521	2.0684102079024025
1522	2.458418802142865
1523	2.516714163946763
1524	6.724353724172512
1525	5.186689945245347
1526	8.279616137194932
1527	19.456073890937617
1528	23.36331529820033
1529	30.582923308959742
1530	40.64937898422348
1531	44.897727986286796
1532	87.56176902942386
1533	115.47963972240183
1534	122.77244306110941
1535	122.21890307466657
1536	114.77344302877071
1537	139.32442097094497
1538	161.83579500838164
1539	175.92542176944698
1540	190.05346628655295
1541	161.38006800598396
1542	93.57121637064563
1543	57.01650217399684
1544	23.988047784084056
1545	3.3230613942220395
1546	0.4352002052562936
1547	1.3904647326626187
1548	0.39024397258465715
1549	2.022008555575189
1550	1.0719419149027574
1551	0.42446724249959716
1552	0.19419600253964897
1553	0.1851119596283866
1554	0.25879757878754206
1555	1.1779277868667877
1556	3.364949664347809
1557	3.0392276241778937
1558	4.1050227010224205
1559	6.0297547602313415
1560	8.35006458553945
1561	11.82313585909246
1562	9.393165305182784
1563	7.610793863807604
1564	5.599028265319044
1565	5.783942747459473
1566	3.491081046759484
1567	2.70116051338708
1568	0.78369524177854
1569	1.4037528089426505
1570	0.8997708870137646
1571	0.3228662489361551
1572	0.
1573	0.
1574	0.
1575	0.
1576	0.1847536111194416
1577	0.7178043215197453
1578	1.1086662554459727
1579	0.3555676076266724
1580	0.05222247789092802
1581	0.
1582	0.
1583	0.
1584	0.
1585	0.32401620296831013
1586	0.
1587	0.
1588	0.09918520315706847
1589	0.49286163872824695
1590	0.7305120460509532
1591	0.1502080511250325
1592	6.790702630620258
1593	14.24776307532069
1594	41.46482243695155
1595	126.46181746593047
1596	191.2786665226497
1597	194.3285521631626
1598	197.09759113672737
1599	171.86552079877896
1600	128.323441755675
1601	94.31487595494802
1602	61.519495450630416
1603	65.13820648784176
1604	53.27839666125716
1605	25.7214638768331
1606	24.626036625272278
1607	23.14666449195056
1608	13.001151437232512
1609	11.307688600402788
1610	11.13734248752292
1611	22.051789154207583
1612	14.833304650486932
1613	15.258463766590635
1614	10.382922723783322
1615	7.149145341609271
1616	6.802911056418925
1617	3.4456746204052635
1618	4.92270716925721
1619	6.828368585539529
1620	1.3650432701989585
1621	0.3503125454024873
1622	0.
1623	0.5911771526600623
1624	0.3794603736483566
1625	1.0072877136302587
1626	0.5197169863832463
1627	0.1825347719313106
1628	2.683521684682753
1629	0.6985971998772715
1630	0.0017247013936812494
1631	0.29848754359969143
1632	0.07565175798377416
1633	0.1452668078820761
1634	0.
1635	0.
1636	0.
1637	0.2797868110436702
1638	0.
1639	0.5360606822887326
1640	0.3111521007981698
1641	0.4727590755276282
1642	0.
1643	0.
1644	1.4932120791497947
1645	0.6069411337432873
1646	0.4073619569540558
1647	0.51364903870484
1648	0.6544836001802261
1649	0.2867777659946247
1650	2.0561988620322333
1651	3.0929238749726737
1652	2.826106096566336
1653	1.8501982818640523
1654	0.9154614661813976
1655	3.7908998387882553
1656	1.901270307494102
1657	3.9310909198019077
1658	3.582686126697356
1659	0.31204370189760977
1660	2.637726433187238
1661	4.739360498603549
1662	3.314363330339762
1663	7.3139195674074635
1664	42.315834760433276
1665	64.71201354243848
1666	101.13389463452799
1667	94.38810357063645
1668	107.02266993485324
1669	85.56645512180555
1670	71.1118350188846
1671	49.84886582888883
1672	65.22073746249585
1673	43.24832432824872
1674	18.267867605407226
1675	8.935266659108247
1676	5.7101971419809505
1677	12.728795952142313
1678	56.50954380492259
1679	162.84231286019312
1680	299.1206024491842
1681	376.07952209886827
1682	384.88060059922964
1683	335.2694633015707
1684	278.5612041668674
1685	200.54772492955024
1686	116.04000188549261
1687	46.17578837646798
1688	10.686205515845083
1689	3.2848420629036656
1690	0.5749453886066594
1691	0.1056436014546347
1692	2.537470102331439
1693	0.
1694	0.
1695	0.4081966987966069
1696	0.4216459781193662
1697	0.
1698	0.
1699	0.5523748124746081
1700	0.10662867254302272
1701	3.0855264674867366
1702	2.918352606823521
1703	3.2146445070841447
1704	0.33877229071715564
1705	0.
1706	0.
1707	0.
1708	0.
1709	0.
1710	0.
1711	0.
1712	0.
1713	0.
1714	0.
1715	0.
1716	0.
1717	2.875152716366887
1718	0.9811974717381564
1719	4.314649777850044
1720	1.776783517347521
1721	0.
1722	0.
